# Supplementary material for: Pseudoscorpion Wolbachia symbionts: diversity and evidence for a new supergroup S
Source: BMC Microbiol. 2020 Jun 30;20:188. doi: 10.1186/s12866-020-01863-y (PMC7325362; doi:10.1186/s12866-020-01863-y)
Supplement: Supplementary file 4 — Additional file 4: Table S1.Wolbachia infections in 3 species of pseudoscorpions caught in the Montpellier (France) area determined by PCR amplification. [file 12866_2020_1863_MOESM4_ESM.xlsx]

## Sheet: Sheet1
Table S1 : Wolbachia infections in 3 species of pseudoscorpions caught in the Montpellier (France) area determined by PCR amplification.
cox1 PCR was used as quality control, positive or dubious wsp results were confirmed by gatB PCR.
Species	Specimen #	Capture Date	cox1 (host)	wsp	gatB	Wolbachia infection
Atemnus politus	1	2016-09-20	+	-		No
	2	2016-09-26	+	-		No
	3	2016-09-26	+	-		No
	4	2016-09-26	+	-		No
	5	2016-09-26	+	-		No
	6	2016-09-26	+	-		No
	7	2016-09-26	+	-		No
	8	2016-09-28	+	-		No
	9	2016-10-05	+	-		No
	10	2016-10-05	+	-		No
	11	2016-10-05	+	-		No
	12	2016-10-05	+	-		No
	13	2016-10-05	+	-		No
	14	2016-10-05	+	-		No
	15	2016-11-23	+	-		No
	16	2016-11-23	+	+	+	Yes
	17	2016-11-23	+	+	+	Yes
	18	2017-01-06	+	-	-	No
	19	2017-01-06	+	-	-	No
	20	2017-01-06	+	+	+	Yes
	21	2017-01-06	+	+	+	Yes
	22	2017-01-06	+	+	+	Yes
	23	2017-01-06	+	+	+	Yes
	24	2017-03-13	+	+	+	Yes
	25	2017-03-13	+	+	+	Yes
	26	2017-03-13	+	+	+	Yes
	27	2017-03-13	+	-	-	No
	28	05/04/2017	+	-		No
	29	19/04/2017	+	-	-	No
	30	24/04/2017	+	-		No
	31	24/04/2017	+	-		No
	32	24/04/2017	+	-		No
	33	24/04/2017	+	+	+	Yes
	34	25/04/2017	+	+	+	Yes
	35	2017-05-29	+	-	-	No
	36	2017-05-29	+	+	+	Yes
	37	2017-08-22	+	-	-	No
	38	2017-08-22	+	+	+	Yes
	39	2017-08-22	+	+	+	Yes
	40	2017-09-07	+	+	+	Yes
	41	2017-09-07	+	+	+	Yes
	42	2017-10-16	+	-	-	No
	43	2017-10-16	+	dubious	-	No
	44	2017-10-16	+	+	-	Yes
	45	2017-10-16	+	+	+	Yes
	46	2017-10-16	+	+	+	Yes
	47	2017-10-16	+	-	-	No
	48	2017-10-16	+	-	-	No
	49	2017-10-16	+	+	+	Yes
	50	2017-10-16	+	-	-	No
	51	2017-11-06	+	-	-	No
	52	2017-11-06	+	+	+	Yes
	53	2017-11-13	+	+	+	Yes
	54	2017-11-13	+	+	+	Yes
	55	2017-11-13	+	+	+	Yes
	56	2017-11-15	+	+	+	Yes
	57	2017-11-15	+	-	-	No
	58	2017-11-17	+	-	-	No
	59	2017-11-17	+	-	-	No
	60	2017-11-17	+	+	+	Yes
Geogarypus minor	1	2016-09-26	+	-		No
	2	2017-01-06	+	-	-	No
	3	2017-03-13	+	-		No
	4	2017-03-13	+	-		No
	5	2017-03-13	+	-		No
	6	2017-03-13	+	-		No
	7	2017-03-13	+	-		No
	8	2017-08-22	+	dubious	+	Yes
	9	2017-08-22	+	-	-	No
	10	2017-08-29	+	dubious	+	Yes
	11	2017-11-13	+	-	-	No
	12	2018-02-16	+	-	-	No
	13	2018-02-16	+	-	-	No
	14	2018-02-16	+	+	dubious	Yes
	15	2018-02-16	+	-	-	No
	16	2018-03-12	+	-	-	No
	17	2018-03-12	+	-	-	No
	18	2018-03-12	+	-	-	No
	19	2018-03-12	+	-	-	No
	20	2018-03-12	+	-	-	No
	21	2018-03-12	+	-	-	No
	22	2018-03-12	+	-	-	No
	23	2018-03-12	+	-	-	No
	24	2018-07-09	+	+	+	Yes
Chthonius ischnocheles	1	2018-11-13	+	-	-	No
	2	2018-11-13	+	-	-	No
	3	2018-11-13	+	-	-	No
	4	2018-11-28	+	-	-	No
	5	2018-11-28	+	+	+	Yes
	6	2018-12-03	+	-	-	No
	7	2019-01-10	+	-	-	No
	8	2019-02-15	+	-	-	No
	9	2019-02-15	+	-	-	No
	10	2019-02-15	+	-	-	No
