# Supplementary material for: Pseudoscorpion Wolbachia symbionts: diversity and evidence for a new supergroup S
Source: BMC Microbiol. 2020 Jun 30;20:188. doi: 10.1186/s12866-020-01863-y (PMC7325362; doi:10.1186/s12866-020-01863-y)
Supplement: Supplementary file 5 — Additional file 5: Table S2. Summary of BUSCOs analyses of Wolbachia complete genomes and wApol. [file 12866_2020_1863_MOESM5_ESM.xlsx]

## Sheet: SX
Table S2. Summary of BUSCOs analyses of Wolbachia complete genomes and wApol.
Dataset used for the analysis was a proteobacteria dataset containing 1520 species and representing 22 BUSCOs.
Abbreviations: "C": Complete BUSCOs; "S": Complete and single-copy BUSCOs; "D": Complete and duplicated BUSCOs (D);
F: Fragmented BUSCOs; "M": Missing BUSCOs.
		C		S		D		F		M		Total
Wolbachia	NCBI accession	n	%	n	%	n	%	n	%	n	%
wApol K5	WQMQ00000000	155	70.2	150	67.9	5	2.3	16	7.2	50	22.6	221
wApol K3	xxxxx	151	69	143	65.3	8	3.7	18	8.2	50	22.6	221
wBm	NC_006833	175	79.2	175	79.2	0	0	4	1.8	41	19	221
wCau	CP041215	180	81.4	180	81.4	0	0	3	1.4	38	17.2	221
wCle	AP013028	177	80.1	177	80.1	0	0	9	4.1	35	15.8	221
wFol	CP015510	179	81	179	81	0	0	4	1.8	38	17.2	221
wMel	NC_002978	180	81.4	180	81.4	0	0	2	0.9	39	17.7	221
wOo	NC_018267	165	74.7	165	74.7	0	0	6	2.7	50	22.6	221
wOv	HG810405	166	75.1	166	75.1	0	0	4	1.8	51	23.1	221
wPel	NC_010981	178	80.5	178	80.5	0	0	5	2.3	38	17.2	221
wPpe	MJMG01000000	161	72.9	160	72.4	1	0.5	12	5.4	48	21.7	221
wTpre	CM003641	180	81.4	180	81.4	0	0	4	1.8	37	16.8	221
wNfla	LYUW00000000	179	81	177	80.1	2	0.9	4	1.8	38	17.2	221
wLug	MUIY01000000	179	81	177	80.1	2	0.9	4	1.8	38	17.2	221
wstri	MUIX00000000	179	81	179	81	0	0	4	1.8	38	17.2	221
wVulC	ALWU00000000	180	81.5	179	81	1	0.5	4	1.8	37	16.7	221
