# Supplementary material for: Pseudoscorpion Wolbachia symbionts: diversity and evidence for a new supergroup S
Source: BMC Microbiol. 2020 Jun 30;20:188. doi: 10.1186/s12866-020-01863-y (PMC7325362; doi:10.1186/s12866-020-01863-y)
Supplement: Supplementary file 6 — Additional file 6: Table S3. List of detected transposable elements. [file 12866_2020_1863_MOESM6_ESM.xlsx]

## Sheet: transposable_element
Table S3. List of detected transposable elements. The group II intron associated genes and mobile elements protein were detected using RAST pipeline. The potential insertion sequences (ISs) were detected using ISSAGA.
		RAST annotation								IS detection
genome		Feature ID	Type	Contig	Start	Stop	Strand	Length (bp)	Function	ORFs related to IS(s)
wApol K5v1	Group II intron	fig|6666666.459590.peg.367	CDS	157	846	664	-	183	Retron-type RNA-directed DNA polymerase (EC 2.7.7.49)
		fig|6666666.459590.peg.368	CDS	157	1200	991	-	210	Retron-type RNA-directed DNA polymerase (EC 2.7.7.49)
		fig|6666666.459590.peg.369	CDS	157	1359	1240	-	120	Retron-type RNA-directed DNA polymerase (EC 2.7.7.49)
		fig|6666666.459590.peg.370	CDS	157	1570	1376	-	195	Retron-type RNA-directed DNA polymerase (EC 2.7.7.49)
		fig|6666666.459590.peg.371	CDS	157	2043	1657	-	387	Retron-type RNA-directed DNA polymerase (EC 2.7.7.49)
		fig|6666666.459590.peg.590	CDS	20	11417	10175	-	1242	Retron-type RNA-directed DNA polymerase (EC 2.7.7.49)
		fig|6666666.459590.peg.602	CDS	204	1505	6	-	1500	Retron-type RNA-directed DNA polymerase (EC 2.7.7.49)
		fig|6666666.459590.peg.603	CDS	204	1795	1484	-	312	Retron-type RNA-directed DNA polymerase (EC 2.7.7.49)
		fig|6666666.459590.peg.924	CDS	304	1050	391	-	660	Retron-type RNA-directed DNA polymerase (EC 2.7.7.49)
		fig|6666666.459590.peg.962	CDS	318	440	1268	+	822	Retron-type RNA-directed DNA polymerase (EC 2.7.7.49)
		fig|6666666.459590.peg.1019	CDS	34	4943	6424	+	1482	Retron-type RNA-directed DNA polymerase (EC 2.7.7.49)
		fig|6666666.459590.peg.1021	CDS	34	7066	8880	+	1815	Retron-type RNA-directed DNA polymerase (EC 2.7.7.49)
		fig|6666666.459590.peg.1025	CDS	341	391	179	-	213	Retron-type RNA-directed DNA polymerase (EC 2.7.7.49)
		fig|6666666.459590.peg.1140	CDS	391	776	991	+	216	Retron-type RNA-directed DNA polymerase (EC 2.7.7.49)
		fig|6666666.459590.peg.1144	CDS	394	42	1010	+	969	Retron-type RNA-directed DNA polymerase (EC 2.7.7.49)
		fig|6666666.459590.peg.1746	CDS	99	2062	3290	+	1224	Retron-type RNA-directed DNA polymerase (EC 2.7.7.49)
	mobile element	fig|6666666.459590.peg.131	CDS	114	326	180	-	147	Mobile element protein
		fig|6666666.459590.peg.253	CDS	132	186	353	+	168	Mobile element protein
		fig|6666666.459590.peg.357	CDS	153	1106	181	-	924	Mobile element protein
		fig|6666666.459590.peg.366	CDS	157	595	464	-	132	Mobile element protein
		fig|6666666.459590.peg.401	CDS	164	2175	2459	+	285	Mobile element protein
		fig|6666666.459590.peg.402	CDS	164	2528	2677	+	150	Mobile element protein
		fig|6666666.459590.peg.403	CDS	164	2748	3017	+	270	Mobile element protein
		fig|6666666.459590.peg.431	CDS	17	8895	8605	-	291	Mobile element protein
		fig|6666666.459590.peg.432	CDS	17	9205	8876	-	330	Mobile element protein
		fig|6666666.459590.peg.436	CDS	17	10804	10337	-	468	Mobile element protein
		fig|6666666.459590.peg.454	CDS	174	2535	2227	-	309	Mobile element protein
		fig|6666666.459590.peg.455	CDS	174	2788	2525	-	264	Mobile element protein
		fig|6666666.459590.peg.512	CDS	188	151	288	+	138	Mobile element protein
		fig|6666666.459590.peg.513	CDS	188	710	351	-	360	Mobile element protein
		fig|6666666.459590.peg.652	CDS	217	242	514	+	273	Mobile element protein
		fig|6666666.459590.peg.653	CDS	217	567	797	+	231	Mobile element protein
		fig|6666666.459590.peg.654	CDS	217	887	1045	+	159	Mobile element protein
		fig|6666666.459590.peg.688	CDS	226	1189	1326	+	138	Mobile element protein
		fig|6666666.459590.peg.689	CDS	226	1479	1733	+	255	Mobile element protein
		fig|6666666.459590.peg.848	CDS	28	5321	4572	-	750	Mobile element protein
		fig|6666666.459590.peg.873	CDS	29	8295	8005	-	291	Mobile element protein
		fig|6666666.459590.peg.874	CDS	29	8837	8400	-	438	Mobile element protein
		fig|6666666.459590.peg.875	CDS	29	9183	10229	+	1047	Mobile element protein
		fig|6666666.459590.peg.957	CDS	314	1066	1320	+	255	Mobile element protein
		fig|6666666.459590.peg.960	CDS	316	793	927	+	135	Mobile element protein
		fig|6666666.459590.peg.1004	CDS	333	211	1239	+	1029	Mobile element protein
		fig|6666666.459590.peg.1054	CDS	36	1078	902	-	177	Mobile element protein
		fig|6666666.459590.peg.1057	CDS	36	1696	1406	-	291	Mobile element protein
		fig|6666666.459590.peg.1121	CDS	38	7181	6831	-	351	Mobile element protein
		fig|6666666.459590.peg.1190	CDS	408	951	52	-	900	Mobile element protein
		fig|6666666.459590.peg.1241	CDS	44	2491	2871	+	381	Mobile element protein
		fig|6666666.459590.peg.1242	CDS	44	2928	3323	+	396	Mobile element protein
		fig|6666666.459590.peg.1248	CDS	45	38	232	+	195	Mobile element protein
		fig|6666666.459590.peg.1307	CDS	50	2634	3113	+	480	Mobile element protein
		fig|6666666.459590.peg.1309	CDS	50	3788	3522	-	267	Mobile element protein
		fig|6666666.459590.peg.1310	CDS	50	4305	3970	-	336	Mobile element protein
		fig|6666666.459590.peg.1316	CDS	51	2688	2482	-	207	Mobile element protein
		fig|6666666.459590.peg.1380	CDS	59	3809	3333	-	477	Mobile element protein
		fig|6666666.459590.peg.1381	CDS	59	4213	3914	-	300	Mobile element protein
		fig|6666666.459590.peg.1416	CDS	63	111	329	+	219	Mobile element protein
		fig|6666666.459590.peg.1417	CDS	63	376	546	+	171	Mobile element protein
		fig|6666666.459590.peg.1418	CDS	63	669	935	+	267	Mobile element protein
		fig|6666666.459590.peg.1440	CDS	65	796	656	-	141	Mobile element protein
		fig|6666666.459590.peg.1443	CDS	65	2550	2188	-	363	Mobile element protein
		fig|6666666.459590.peg.1444	CDS	65	2970	2626	-	345	Mobile element protein
		fig|6666666.459590.peg.1448	CDS	65	3871	4074	+	204	Mobile element protein
		fig|6666666.459590.peg.1449	CDS	65	4584	4796	+	213	Mobile element protein
		fig|6666666.459590.peg.1450	CDS	65	4818	5303	+	486	Mobile element protein
		fig|6666666.459590.peg.1632	CDS	84	2529	2756	+	228	Mobile element protein
		fig|6666666.459590.peg.1633	CDS	84	2719	2865	+	147	Mobile element protein
		fig|6666666.459590.peg.1639	CDS	84	4379	4260	-	120	Mobile element protein
		fig|6666666.459590.peg.1691	CDS	90	4096	4308	+	213	Mobile element protein
		fig|6666666.459590.peg.1692	CDS	90	4360	4869	+	510	Mobile element protein
		fig|6666666.459590.peg.1724	CDS	96	1917	2838	+	921	Mobile element protein
		fig|6666666.459590.peg.1725	CDS	96	4191	2845	-	1347	Mobile element protein
	IS elements									52
wApol K3v1	Group II intron	fig|953.346.peg.252	CDS	121	1813	875	-	939	Retron-type RNA-directed DNA polymerase (EC 2.7.7.49)
		fig|953.346.peg.253	CDS	121	2096	1836	-	261	Retron-type RNA-directed DNA polymerase (EC 2.7.7.49)
		fig|953.346.peg.427	CDS	146	535	1158	+	624	Retron-type RNA-directed DNA polymerase (EC 2.7.7.49)
		fig|953.346.peg.662	CDS	187	535	717	+	183	Retron-type RNA-directed DNA polymerase (EC 2.7.7.49)
		fig|953.346.peg.1373	CDS	41	9742	10284	+	543	Retron-type RNA-directed DNA polymerase (EC 2.7.7.49)
		fig|953.346.peg.1474	CDS	48	4731	5723	+	993	Retron-type RNA-directed DNA polymerase (EC 2.7.7.49)
		fig|953.346.peg.1729	CDS	61	1855	605	-	1251	Retron-type RNA-directed DNA polymerase (EC 2.7.7.49)
		fig|953.346.peg.1738	CDS	62	3119	1818	-	1302	Retron-type RNA-directed DNA polymerase (EC 2.7.7.49)
		fig|953.346.peg.1975	CDS	79	1	321	+	321	Retron-type RNA-directed DNA polymerase (EC 2.7.7.49)
	mobile element	fig|953.346.peg.151	CDS	11	115	2	-	114	Mobile element protein
		fig|953.346.peg.222	CDS	117	3009	3212	+	204	Mobile element protein
		fig|953.346.peg.223	CDS	117	3365	3511	+	147	Mobile element protein
		fig|953.346.peg.224	CDS	117	3531	3746	+	216	Mobile element protein
		fig|953.346.peg.387	CDS	14	693	247	-	447	Mobile element protein
		fig|953.346.peg.389	CDS	14	1284	1126	-	159	Mobile element protein
		fig|953.346.peg.390	CDS	14	1777	1514	-	264	Mobile element protein
		fig|953.346.peg.393	CDS	14	2979	3308	+	330	Mobile element protein
		fig|953.346.peg.443	CDS	15	3699	3454	-	246	Mobile element protein
		fig|953.346.peg.446	CDS	15	4557	4357	-	201	Mobile element protein
		fig|953.346.peg.488	CDS	155	2680	2339	-	342	Mobile element protein
		fig|953.346.peg.533	CDS	163	411	52	-	360	Mobile element protein
		fig|953.346.peg.840	CDS	213	951	1148	+	198	Mobile element protein
		fig|953.346.peg.911	CDS	25	1934	2314	+	381	Mobile element protein
		fig|953.346.peg.912	CDS	25	2371	2766	+	396	Mobile element protein
		fig|953.346.peg.1143	CDS	35	542	859	+	318	Mobile element protein
		fig|953.346.peg.1144	CDS	35	1095	1262	+	168	Mobile element protein
		fig|953.346.peg.1147	CDS	35	1925	2122	+	198	Mobile element protein
		fig|953.346.peg.1164	CDS	35	9641	9342	-	300	Mobile element protein
		fig|953.346.peg.1165	CDS	35	10035	9892	-	144	Mobile element protein
		fig|953.346.peg.1166	CDS	35	10172	10053	-	120	Mobile element protein
		fig|953.346.peg.1264	CDS	39	8543	8830	+	288	Mobile element protein
		fig|953.346.peg.1265	CDS	39	8812	8946	+	135	Mobile element protein
		fig|953.346.peg.1266	CDS	39	9097	9231	+	135	Mobile element protein
		fig|953.346.peg.1338	CDS	40	3	212	+	210	Mobile element protein
		fig|953.346.peg.1517	CDS	5	13742	13323	-	420	Mobile element protein
		fig|953.346.peg.1623	CDS	56	7831	7622	-	210	Mobile element protein
		fig|953.346.peg.1728	CDS	61	439	113	-	327	Mobile element protein
		fig|953.346.peg.1777	CDS	65	4967	4725	-	243	Mobile element protein
		fig|953.346.peg.1827	CDS	69	2226	1930	-	297	Mobile element protein
		fig|953.346.peg.1996	CDS	8	2918	2712	-	207	Mobile element protein
		fig|953.346.peg.2012	CDS	8	18243	17887	-	357	Mobile element protein
		fig|953.346.peg.2013	CDS	8	18679	18362	-	318	Mobile element protein
		fig|953.346.peg.2185	CDS	95	1799	2071	+	273	Mobile element protein
	IS elements									36
wBm	Group II intron	-	-	-	-	-	-	-	-
	mobile element	fig|292805.13.peg.74	CDS	wBm_reseq_reversed	45903	45631	-	273	Mobile element protein
		fig|292805.13.peg.515	CDS	wBm_reseq_reversed	356167	355979	-	189	Mobile element protein
		fig|292805.13.peg.760	CDS	wBm_reseq_reversed	522826	522984	+	159	Mobile element protein
	IS elements									3
wCauA	Group II intron	fig|2591635.5.peg.438	CDS	CP041215.1	409378	409653	+	276	Retron-type RNA-directed DNA polymerase (EC 2.7.7.49)
		fig|2591635.5.peg.1150	CDS	CP041215.1	1085440	1086753	+	1314	Retron-type RNA-directed DNA polymerase (EC 2.7.7.49)
	mobile element	fig|2591635.5.peg.23	CDS	CP041215.1	24095	24379	+	285	Mobile element protein
		fig|2591635.5.peg.25	CDS	CP041215.1	25017	25145	+	129	Mobile element protein
		fig|2591635.5.peg.34	CDS	CP041215.1	35460	35825	+	366	Mobile element protein
		fig|2591635.5.peg.53	CDS	CP041215.1	51796	52161	+	366	Mobile element protein
		fig|2591635.5.peg.58	CDS	CP041215.1	54789	55154	+	366	Mobile element protein
		fig|2591635.5.peg.70	CDS	CP041215.1	65690	65502	-	189	Mobile element protein
		fig|2591635.5.peg.74	CDS	CP041215.1	66495	66292	-	204	Mobile element protein
		fig|2591635.5.peg.76	CDS	CP041215.1	67349	66984	-	366	Mobile element protein
		fig|2591635.5.peg.139	CDS	CP041215.1	122153	122482	+	330	Mobile element protein
		fig|2591635.5.peg.140	CDS	CP041215.1	122466	123101	+	636	Mobile element protein
		fig|2591635.5.peg.150	CDS	CP041215.1	131020	131289	+	270	Mobile element protein
		fig|2591635.5.peg.156	CDS	CP041215.1	136492	136857	+	366	Mobile element protein
		fig|2591635.5.peg.206	CDS	CP041215.1	190832	190197	-	636	Mobile element protein
		fig|2591635.5.peg.207	CDS	CP041215.1	191145	190816	-	330	Mobile element protein
		fig|2591635.5.peg.218	CDS	CP041215.1	201739	201374	-	366	Mobile element protein
		fig|2591635.5.peg.232	CDS	CP041215.1	216153	215788	-	366	Mobile element protein
		fig|2591635.5.peg.259	CDS	CP041215.1	241662	241297	-	366	Mobile element protein
		fig|2591635.5.peg.262	CDS	CP041215.1	243248	242916	-	333	Mobile element protein
		fig|2591635.5.peg.276	CDS	CP041215.1	254122	253757	-	366	Mobile element protein
		fig|2591635.5.peg.299	CDS	CP041215.1	270346	270651	+	306	Mobile element protein
		fig|2591635.5.peg.311	CDS	CP041215.1	287679	287314	-	366	Mobile element protein
		fig|2591635.5.peg.331	CDS	CP041215.1	305256	305621	+	366	Mobile element protein
		fig|2591635.5.peg.369	CDS	CP041215.1	339797	340111	+	315	Mobile element protein
		fig|2591635.5.peg.370	CDS	CP041215.1	340181	341134	+	954	Mobile element protein
		fig|2591635.5.peg.393	CDS	CP041215.1	374395	374769	+	375	Mobile element protein
		fig|2591635.5.peg.394	CDS	CP041215.1	374821	375489	+	669	Mobile element protein
		fig|2591635.5.peg.395	CDS	CP041215.1	375537	375665	+	129	Mobile element protein
		fig|2591635.5.peg.397	CDS	CP041215.1	376428	376063	-	366	Mobile element protein
		fig|2591635.5.peg.410	CDS	CP041215.1	385857	385492	-	366	Mobile element protein
		fig|2591635.5.peg.411	CDS	CP041215.1	386001	385900	-	102	Mobile element protein
		fig|2591635.5.peg.412	CDS	CP041215.1	386293	386081	-	213	Mobile element protein
		fig|2591635.5.peg.413	CDS	CP041215.1	387359	386691	-	669	Mobile element protein
		fig|2591635.5.peg.431	CDS	CP041215.1	406509	406144	-	366	Mobile element protein
		fig|2591635.5.peg.434	CDS	CP041215.1	408304	408140	-	165	Mobile element protein
		fig|2591635.5.peg.437	CDS	CP041215.1	409183	408881	-	303	Mobile element protein
		fig|2591635.5.peg.443	CDS	CP041215.1	412418	412053	-	366	Mobile element protein
		fig|2591635.5.peg.446	CDS	CP041215.1	413999	413634	-	366	Mobile element protein
		fig|2591635.5.peg.448	CDS	CP041215.1	415537	415902	+	366	Mobile element protein
		fig|2591635.5.peg.479	CDS	CP041215.1	443377	443742	+	366	Mobile element protein
		fig|2591635.5.peg.483	CDS	CP041215.1	445690	445325	-	366	Mobile element protein
		fig|2591635.5.peg.504	CDS	CP041215.1	460412	460714	+	303	Mobile element protein
		fig|2591635.5.peg.507	CDS	CP041215.1	461291	461455	+	165	Mobile element protein
		fig|2591635.5.peg.516	CDS	CP041215.1	470726	471154	+	429	Mobile element protein
		fig|2591635.5.peg.517	CDS	CP041215.1	471637	471449	-	189	Mobile element protein
		fig|2591635.5.peg.518	CDS	CP041215.1	471943	472890	+	948	Mobile element protein
		fig|2591635.5.peg.528	CDS	CP041215.1	482617	482982	+	366	Mobile element protein
		fig|2591635.5.peg.535	CDS	CP041215.1	488566	488931	+	366	Mobile element protein
		fig|2591635.5.peg.537	CDS	CP041215.1	489465	489749	+	285	Mobile element protein
		fig|2591635.5.peg.570	CDS	CP041215.1	519654	519289	-	366	Mobile element protein
		fig|2591635.5.peg.573	CDS	CP041215.1	521550	521843	+	294	Mobile element protein
		fig|2591635.5.peg.576	CDS	CP041215.1	522420	522584	+	165	Mobile element protein
		fig|2591635.5.peg.606	CDS	CP041215.1	549419	549784	+	366	Mobile element protein
		fig|2591635.5.peg.608	CDS	CP041215.1	550413	550192	-	222	Mobile element protein
		fig|2591635.5.peg.646	CDS	CP041215.1	598063	597698	-	366	Mobile element protein
		fig|2591635.5.peg.661	CDS	CP041215.1	612161	611901	-	261	Mobile element protein
		fig|2591635.5.peg.681	CDS	CP041215.1	637982	638347	+	366	Mobile element protein
		fig|2591635.5.peg.704	CDS	CP041215.1	661183	660818	-	366	Mobile element protein
		fig|2591635.5.peg.720	CDS	CP041215.1	679773	679408	-	366	Mobile element protein
		fig|2591635.5.peg.726	CDS	CP041215.1	684487	683333	-	1155	Mobile element protein
		fig|2591635.5.peg.731	CDS	CP041215.1	688898	688614	-	285	Mobile element protein
		fig|2591635.5.peg.742	CDS	CP041215.1	699152	699517	+	366	Mobile element protein
		fig|2591635.5.peg.758	CDS	CP041215.1	723892	724257	+	366	Mobile element protein
		fig|2591635.5.peg.760	CDS	CP041215.1	724793	724665	-	129	Mobile element protein
		fig|2591635.5.peg.773	CDS	CP041215.1	733962	734327	+	366	Mobile element protein
		fig|2591635.5.peg.775	CDS	CP041215.1	735459	734944	-	516	Mobile element protein
		fig|2591635.5.peg.776	CDS	CP041215.1	735700	735449	-	252	Mobile element protein
		fig|2591635.5.peg.824	CDS	CP041215.1	772655	772939	+	285	Mobile element protein
		fig|2591635.5.peg.826	CDS	CP041215.1	773590	773955	+	366	Mobile element protein
		fig|2591635.5.peg.833	CDS	CP041215.1	781559	781711	+	153	Mobile element protein
		fig|2591635.5.peg.839	CDS	CP041215.1	785191	785475	+	285	Mobile element protein
		fig|2591635.5.peg.847	CDS	CP041215.1	795122	794715	-	408	Mobile element protein
		fig|2591635.5.peg.848	CDS	CP041215.1	795342	795142	-	201	Mobile element protein
		fig|2591635.5.peg.849	CDS	CP041215.1	795655	795326	-	330	Mobile element protein
		fig|2591635.5.peg.852	CDS	CP041215.1	798078	798443	+	366	Mobile element protein
		fig|2591635.5.peg.871	CDS	CP041215.1	815731	815366	-	366	Mobile element protein
		fig|2591635.5.peg.879	CDS	CP041215.1	823006	822641	-	366	Mobile element protein
		fig|2591635.5.peg.892	CDS	CP041215.1	837236	836952	-	285	Mobile element protein
		fig|2591635.5.peg.900	CDS	CP041215.1	843638	843934	+	297	Mobile element protein
		fig|2591635.5.peg.901	CDS	CP041215.1	844127	844492	+	366	Mobile element protein
		fig|2591635.5.peg.908	CDS	CP041215.1	849586	849221	-	366	Mobile element protein
		fig|2591635.5.peg.910	CDS	CP041215.1	851497	851862	+	366	Mobile element protein
		fig|2591635.5.peg.914	CDS	CP041215.1	855002	855271	+	270	Mobile element protein
		fig|2591635.5.peg.921	CDS	CP041215.1	863125	863490	+	366	Mobile element protein
		fig|2591635.5.peg.923	CDS	CP041215.1	863979	864344	+	366	Mobile element protein
		fig|2591635.5.peg.931	CDS	CP041215.1	869247	869549	+	303	Mobile element protein
		fig|2591635.5.peg.934	CDS	CP041215.1	870126	870290	+	165	Mobile element protein
		fig|2591635.5.peg.962	CDS	CP041215.1	900311	900676	+	366	Mobile element protein
		fig|2591635.5.peg.964	CDS	CP041215.1	902658	901315	-	1344	Mobile element protein
		fig|2591635.5.peg.978	CDS	CP041215.1	914510	914875	+	366	Mobile element protein
		fig|2591635.5.peg.1019	CDS	CP041215.1	958304	958597	+	294	Mobile element protein
		fig|2591635.5.peg.1021	CDS	CP041215.1	958979	959230	+	252	Mobile element protein
		fig|2591635.5.peg.1088	CDS	CP041215.1	1023095	1022730	-	366	Mobile element protein
		fig|2591635.5.peg.1104	CDS	CP041215.1	1048366	1048124	-	243	Mobile element protein
		fig|2591635.5.peg.1106	CDS	CP041215.1	1048684	1049049	+	366	Mobile element protein
		fig|2591635.5.peg.1110	CDS	CP041215.1	1051302	1050937	-	366	Mobile element protein
		fig|2591635.5.peg.1127	CDS	CP041215.1	1064148	1063915	-	234	Mobile element protein
		fig|2591635.5.peg.1128	CDS	CP041215.1	1064248	1064613	+	366	Mobile element protein
		fig|2591635.5.peg.1167	CDS	CP041215.1	1098415	1098720	+	306	Mobile element protein
		fig|2591635.5.peg.1181	CDS	CP041215.1	1117546	1117418	-	129	Mobile element protein
		fig|2591635.5.peg.1183	CDS	CP041215.1	1118468	1118184	-	285	Mobile element protein
		fig|2591635.5.peg.1211	CDS	CP041215.1	1142602	1142474	-	129	Mobile element protein
		fig|2591635.5.peg.1213	CDS	CP041215.1	1143524	1143240	-	285	Mobile element protein
		fig|2591635.5.peg.1250	CDS	CP041215.1	1191920	1191555	-	366	Mobile element protein
		fig|2591635.5.peg.1279	CDS	CP041215.1	1216896	1217261	+	366	Mobile element protein
		fig|2591635.5.peg.1285	CDS	CP041215.1	1224736	1224101	-	636	Mobile element protein
		fig|2591635.5.peg.1286	CDS	CP041215.1	1225049	1224720	-	330	Mobile element protein
		fig|2591635.5.peg.1303	CDS	CP041215.1	1237452	1237087	-	366	Mobile element protein
		fig|2591635.5.peg.1315	CDS	CP041215.1	1250757	1251041	+	285	Mobile element protein
		fig|2591635.5.peg.1318	CDS	CP041215.1	1252076	1253230	+	1155	Mobile element protein
		fig|2591635.5.peg.1335	CDS	CP041215.1	1267744	1267109	-	636	Mobile element protein
		fig|2591635.5.peg.1336	CDS	CP041215.1	1268027	1267728	-	300	Mobile element protein
		fig|2591635.5.peg.1351	CDS	CP041215.1	1287126	1286830	-	297	Mobile element protein
		fig|2591635.5.peg.1352	CDS	CP041215.1	1287236	1287409	+	174	Mobile element protein
		fig|2591635.5.peg.1354	CDS	CP041215.1	1287746	1288057	+	312	Mobile element protein
		fig|2591635.5.peg.1356	CDS	CP041215.1	1288532	1288714	+	183	Mobile element protein
		fig|2591635.5.peg.1357	CDS	CP041215.1	1288806	1289000	+	195	Mobile element protein
		fig|2591635.5.peg.1359	CDS	CP041215.1	1289435	1289800	+	366	Mobile element protein
		fig|2591635.5.peg.1372	CDS	CP041215.1	1301081	1301509	+	429	Mobile element protein
		fig|2591635.5.peg.1373	CDS	CP041215.1	1301992	1301804	-	189	Mobile element protein
		fig|2591635.5.peg.1374	CDS	CP041215.1	1302351	1302716	+	366	Mobile element protein
		fig|2591635.5.peg.1379	CDS	CP041215.1	1304667	1304260	-	408	Mobile element protein
		fig|2591635.5.peg.1380	CDS	CP041215.1	1304887	1304687	-	201	Mobile element protein
		fig|2591635.5.peg.1381	CDS	CP041215.1	1305200	1304871	-	330	Mobile element protein
		fig|2591635.5.peg.1408	CDS	CP041215.1	1338817	1338452	-	366	Mobile element protein
		fig|2591635.5.peg.1412	CDS	CP041215.1	1340776	1340348	-	429	Mobile element protein
		fig|2591635.5.peg.1420	CDS	CP041215.1	1346824	1346630	-	195	Mobile element protein
		fig|2591635.5.peg.1421	CDS	CP041215.1	1347098	1346916	-	183	Mobile element protein
		fig|2591635.5.peg.1423	CDS	CP041215.1	1347851	1348216	+	366	Mobile element protein
		fig|2591635.5.peg.1433	CDS	CP041215.1	1353969	1354175	+	207	Mobile element protein
		fig|2591635.5.peg.1434	CDS	CP041215.1	1354293	1354676	+	384	Mobile element protein
		fig|2591635.5.peg.1453	CDS	CP041215.1	1378271	1377924	-	348	Mobile element protein
		fig|2591635.5.peg.1455	CDS	CP041215.1	1380538	1380350	-	189	Mobile element protein
		fig|2591635.5.peg.1458	CDS	CP041215.1	1381879	1382178	+	300	Mobile element protein
		fig|2591635.5.peg.1459	CDS	CP041215.1	1382162	1382797	+	636	Mobile element protein
		fig|2591635.5.peg.1479	CDS	CP041215.1	1400752	1400387	-	366	Mobile element protein
		fig|2591635.5.peg.1496	CDS	CP041215.1	1418544	1417909	-	636	Mobile element protein
		fig|2591635.5.peg.1497	CDS	CP041215.1	1418857	1418528	-	330	Mobile element protein
		fig|2591635.5.peg.1519	CDS	CP041215.1	1440382	1440017	-	366	Mobile element protein
	IS elements									205
wCle	Group II intron	-	-	-	-	-	-	-	-
	mobile element	fig|246273.9.peg.13	CDS	wCle_NZ_AP013028	13005	13319	+	315	Mobile element protein
		fig|246273.9.peg.14	CDS	wCle_NZ_AP013028	13438	13794	+	357	Mobile element protein
		fig|246273.9.peg.21	CDS	wCle_NZ_AP013028	26655	26299	-	357	Mobile element protein
		fig|246273.9.peg.22	CDS	wCle_NZ_AP013028	27088	26774	-	315	Mobile element protein
		fig|246273.9.peg.50	CDS	wCle_NZ_AP013028	51176	50754	-	423	Mobile element protein
		fig|246273.9.peg.51	CDS	wCle_NZ_AP013028	51307	51621	+	315	Mobile element protein
		fig|246273.9.peg.52	CDS	wCle_NZ_AP013028	51633	52097	+	465	Mobile element protein
		fig|246273.9.peg.53	CDS	wCle_NZ_AP013028	52366	52094	-	273	Mobile element protein
		fig|246273.9.peg.76	CDS	wCle_NZ_AP013028	78119	77655	-	465	Mobile element protein
		fig|246273.9.peg.77	CDS	wCle_NZ_AP013028	78445	78131	-	315	Mobile element protein
		fig|246273.9.peg.109	CDS	wCle_NZ_AP013028	105865	106329	+	465	Mobile element protein
		fig|246273.9.peg.131	CDS	wCle_NZ_AP013028	127772	128086	+	315	Mobile element protein
		fig|246273.9.peg.132	CDS	wCle_NZ_AP013028	128205	128612	+	408	Mobile element protein
		fig|246273.9.peg.145	CDS	wCle_NZ_AP013028	137718	138074	+	357	Mobile element protein
		fig|246273.9.peg.147	CDS	wCle_NZ_AP013028	139024	139338	+	315	Mobile element protein
		fig|246273.9.peg.148	CDS	wCle_NZ_AP013028	139457	139813	+	357	Mobile element protein
		fig|246273.9.peg.156	CDS	wCle_NZ_AP013028	149781	150095	+	315	Mobile element protein
		fig|246273.9.peg.157	CDS	wCle_NZ_AP013028	150214	150570	+	357	Mobile element protein
		fig|246273.9.peg.166	CDS	wCle_NZ_AP013028	157008	157364	+	357	Mobile element protein
		fig|246273.9.peg.185	CDS	wCle_NZ_AP013028	178293	177829	-	465	Mobile element protein
		fig|246273.9.peg.186	CDS	wCle_NZ_AP013028	178619	178305	-	315	Mobile element protein
		fig|246273.9.peg.194	CDS	wCle_NZ_AP013028	186666	186980	+	315	Mobile element protein
		fig|246273.9.peg.195	CDS	wCle_NZ_AP013028	186992	187456	+	465	Mobile element protein
		fig|246273.9.peg.199	CDS	wCle_NZ_AP013028	189861	189397	-	465	Mobile element protein
		fig|246273.9.peg.200	CDS	wCle_NZ_AP013028	190187	189873	-	315	Mobile element protein
		fig|246273.9.peg.204	CDS	wCle_NZ_AP013028	192383	192697	+	315	Mobile element protein
		fig|246273.9.peg.205	CDS	wCle_NZ_AP013028	192816	193172	+	357	Mobile element protein
		fig|246273.9.peg.219	CDS	wCle_NZ_AP013028	205679	205218	-	462	Mobile element protein
		fig|246273.9.peg.220	CDS	wCle_NZ_AP013028	206005	205691	-	315	Mobile element protein
		fig|246273.9.peg.262	CDS	wCle_NZ_AP013028	233485	233799	+	315	Mobile element protein
		fig|246273.9.peg.263	CDS	wCle_NZ_AP013028	233811	234173	+	363	Mobile element protein
		fig|246273.9.peg.267	CDS	wCle_NZ_AP013028	236273	235917	-	357	Mobile element protein
		fig|246273.9.peg.268	CDS	wCle_NZ_AP013028	236706	236392	-	315	Mobile element protein
		fig|246273.9.peg.272	CDS	wCle_NZ_AP013028	237804	238118	+	315	Mobile element protein
		fig|246273.9.peg.273	CDS	wCle_NZ_AP013028	238237	238593	+	357	Mobile element protein
		fig|246273.9.peg.274	CDS	wCle_NZ_AP013028	239251	238895	-	357	Mobile element protein
		fig|246273.9.peg.275	CDS	wCle_NZ_AP013028	239684	239370	-	315	Mobile element protein
		fig|246273.9.peg.293	CDS	wCle_NZ_AP013028	258275	257919	-	357	Mobile element protein
		fig|246273.9.peg.294	CDS	wCle_NZ_AP013028	258708	258394	-	315	Mobile element protein
		fig|246273.9.peg.301	CDS	wCle_NZ_AP013028	265341	264985	-	357	Mobile element protein
		fig|246273.9.peg.302	CDS	wCle_NZ_AP013028	265774	265460	-	315	Mobile element protein
		fig|246273.9.peg.319	CDS	wCle_NZ_AP013028	282111	281755	-	357	Mobile element protein
		fig|246273.9.peg.320	CDS	wCle_NZ_AP013028	282544	282335	-	210	Mobile element protein
		fig|246273.9.peg.323	CDS	wCle_NZ_AP013028	285184	284828	-	357	Mobile element protein
		fig|246273.9.peg.324	CDS	wCle_NZ_AP013028	285619	285305	-	315	Mobile element protein
		fig|246273.9.peg.331	CDS	wCle_NZ_AP013028	292811	292347	-	465	Mobile element protein
		fig|246273.9.peg.332	CDS	wCle_NZ_AP013028	292942	293256	+	315	Mobile element protein
		fig|246273.9.peg.333	CDS	wCle_NZ_AP013028	293375	293731	+	357	Mobile element protein
		fig|246273.9.peg.334	CDS	wCle_NZ_AP013028	294000	293728	-	273	Mobile element protein
		fig|246273.9.peg.343	CDS	wCle_NZ_AP013028	300242	299886	-	357	Mobile element protein
		fig|246273.9.peg.344	CDS	wCle_NZ_AP013028	300675	300361	-	315	Mobile element protein
		fig|246273.9.peg.349	CDS	wCle_NZ_AP013028	306943	307152	+	210	Mobile element protein
		fig|246273.9.peg.350	CDS	wCle_NZ_AP013028	307269	307733	+	465	Mobile element protein
		fig|246273.9.peg.378	CDS	wCle_NZ_AP013028	338132	337776	-	357	Mobile element protein
		fig|246273.9.peg.379	CDS	wCle_NZ_AP013028	338565	338251	-	315	Mobile element protein
		fig|246273.9.peg.389	CDS	wCle_NZ_AP013028	350581	350895	+	315	Mobile element protein
		fig|246273.9.peg.390	CDS	wCle_NZ_AP013028	351016	351372	+	357	Mobile element protein
		fig|246273.9.peg.394	CDS	wCle_NZ_AP013028	355568	355212	-	357	Mobile element protein
		fig|246273.9.peg.395	CDS	wCle_NZ_AP013028	356001	355687	-	315	Mobile element protein
		fig|246273.9.peg.397	CDS	wCle_NZ_AP013028	356563	356877	+	315	Mobile element protein
		fig|246273.9.peg.398	CDS	wCle_NZ_AP013028	356996	357352	+	357	Mobile element protein
		fig|246273.9.peg.400	CDS	wCle_NZ_AP013028	360282	359926	-	357	Mobile element protein
		fig|246273.9.peg.401	CDS	wCle_NZ_AP013028	360715	360401	-	315	Mobile element protein
		fig|246273.9.peg.409	CDS	wCle_NZ_AP013028	370459	369995	-	465	Mobile element protein
		fig|246273.9.peg.410	CDS	wCle_NZ_AP013028	370785	370576	-	210	Mobile element protein
		fig|246273.9.peg.430	CDS	wCle_NZ_AP013028	395841	396113	+	273	Mobile element protein
		fig|246273.9.peg.431	CDS	wCle_NZ_AP013028	396253	396110	-	144	Mobile element protein
		fig|246273.9.peg.432	CDS	wCle_NZ_AP013028	396573	396211	-	363	Mobile element protein
		fig|246273.9.peg.433	CDS	wCle_NZ_AP013028	396899	396585	-	315	Mobile element protein
		fig|246273.9.peg.434	CDS	wCle_NZ_AP013028	397137	397493	+	357	Mobile element protein
		fig|246273.9.peg.435	CDS	wCle_NZ_AP013028	397933	398304	+	372	Mobile element protein
		fig|246273.9.peg.436	CDS	wCle_NZ_AP013028	398320	398802	+	483	Mobile element protein
		fig|246273.9.peg.444	CDS	wCle_NZ_AP013028	406327	405845	-	483	Mobile element protein
		fig|246273.9.peg.445	CDS	wCle_NZ_AP013028	406714	406343	-	372	Mobile element protein
		fig|246273.9.peg.448	CDS	wCle_NZ_AP013028	407857	408171	+	315	Mobile element protein
		fig|246273.9.peg.449	CDS	wCle_NZ_AP013028	408290	408646	+	357	Mobile element protein
		fig|246273.9.peg.459	CDS	wCle_NZ_AP013028	416874	417188	+	315	Mobile element protein
		fig|246273.9.peg.460	CDS	wCle_NZ_AP013028	417307	417663	+	357	Mobile element protein
		fig|246273.9.peg.471	CDS	wCle_NZ_AP013028	430526	430882	+	357	Mobile element protein
		fig|246273.9.peg.480	CDS	wCle_NZ_AP013028	439007	439183	+	177	Mobile element protein
		fig|246273.9.peg.482	CDS	wCle_NZ_AP013028	440419	439955	-	465	Mobile element protein
		fig|246273.9.peg.483	CDS	wCle_NZ_AP013028	440745	440431	-	315	Mobile element protein
		fig|246273.9.peg.486	CDS	wCle_NZ_AP013028	443059	443373	+	315	Mobile element protein
		fig|246273.9.peg.487	CDS	wCle_NZ_AP013028	443385	443849	+	465	Mobile element protein
		fig|246273.9.peg.490	CDS	wCle_NZ_AP013028	445312	445626	+	315	Mobile element protein
		fig|246273.9.peg.491	CDS	wCle_NZ_AP013028	445638	446012	+	375	Mobile element protein
		fig|246273.9.peg.492	CDS	wCle_NZ_AP013028	446473	446009	-	465	Mobile element protein
		fig|246273.9.peg.493	CDS	wCle_NZ_AP013028	446799	446485	-	315	Mobile element protein
		fig|246273.9.peg.505	CDS	wCle_NZ_AP013028	452208	452522	+	315	Mobile element protein
		fig|246273.9.peg.506	CDS	wCle_NZ_AP013028	452643	452999	+	357	Mobile element protein
		fig|246273.9.peg.543	CDS	wCle_NZ_AP013028	488634	488170	-	465	Mobile element protein
		fig|246273.9.peg.544	CDS	wCle_NZ_AP013028	488960	488646	-	315	Mobile element protein
		fig|246273.9.peg.546	CDS	wCle_NZ_AP013028	489839	489696	-	144	Mobile element protein
		fig|246273.9.peg.547	CDS	wCle_NZ_AP013028	490159	489797	-	363	Mobile element protein
		fig|246273.9.peg.548	CDS	wCle_NZ_AP013028	490485	490171	-	315	Mobile element protein
		fig|246273.9.peg.553	CDS	wCle_NZ_AP013028	494223	493570	-	654	Mobile element protein
		fig|246273.9.peg.554	CDS	wCle_NZ_AP013028	494584	494255	-	330	Mobile element protein
		fig|246273.9.peg.555	CDS	wCle_NZ_AP013028	494822	495178	+	357	Mobile element protein
		fig|246273.9.peg.576	CDS	wCle_NZ_AP013028	510286	510600	+	315	Mobile element protein
		fig|246273.9.peg.577	CDS	wCle_NZ_AP013028	510719	511075	+	357	Mobile element protein
		fig|246273.9.peg.592	CDS	wCle_NZ_AP013028	526798	527112	+	315	Mobile element protein
		fig|246273.9.peg.593	CDS	wCle_NZ_AP013028	527231	527587	+	357	Mobile element protein
		fig|246273.9.peg.615	CDS	wCle_NZ_AP013028	545423	545067	-	357	Mobile element protein
		fig|246273.9.peg.616	CDS	wCle_NZ_AP013028	545856	545542	-	315	Mobile element protein
		fig|246273.9.peg.625	CDS	wCle_NZ_AP013028	554222	553866	-	357	Mobile element protein
		fig|246273.9.peg.626	CDS	wCle_NZ_AP013028	554655	554341	-	315	Mobile element protein
		fig|246273.9.peg.635	CDS	wCle_NZ_AP013028	561106	561420	+	315	Mobile element protein
		fig|246273.9.peg.636	CDS	wCle_NZ_AP013028	561432	561896	+	465	Mobile element protein
		fig|246273.9.peg.650	CDS	wCle_NZ_AP013028	574601	574915	+	315	Mobile element protein
		fig|246273.9.peg.651	CDS	wCle_NZ_AP013028	575034	575390	+	357	Mobile element protein
		fig|246273.9.peg.652	CDS	wCle_NZ_AP013028	575659	575387	-	273	Mobile element protein
		fig|246273.9.peg.661	CDS	wCle_NZ_AP013028	583494	583030	-	465	Mobile element protein
		fig|246273.9.peg.662	CDS	wCle_NZ_AP013028	583820	583506	-	315	Mobile element protein
		fig|246273.9.peg.664	CDS	wCle_NZ_AP013028	584419	584733	+	315	Mobile element protein
		fig|246273.9.peg.665	CDS	wCle_NZ_AP013028	584852	585208	+	357	Mobile element protein
		fig|246273.9.peg.699	CDS	wCle_NZ_AP013028	622093	622407	+	315	Mobile element protein
		fig|246273.9.peg.700	CDS	wCle_NZ_AP013028	622419	622883	+	465	Mobile element protein
		fig|246273.9.peg.707	CDS	wCle_NZ_AP013028	627489	627133	-	357	Mobile element protein
		fig|246273.9.peg.708	CDS	wCle_NZ_AP013028	627922	627608	-	315	Mobile element protein
		fig|246273.9.peg.717	CDS	wCle_NZ_AP013028	637381	637695	+	315	Mobile element protein
		fig|246273.9.peg.718	CDS	wCle_NZ_AP013028	637814	638170	+	357	Mobile element protein
		fig|246273.9.peg.746	CDS	wCle_NZ_AP013028	662977	662513	-	465	Mobile element protein
		fig|246273.9.peg.747	CDS	wCle_NZ_AP013028	663303	662989	-	315	Mobile element protein
		fig|246273.9.peg.765	CDS	wCle_NZ_AP013028	680675	680319	-	357	Mobile element protein
		fig|246273.9.peg.766	CDS	wCle_NZ_AP013028	681110	680796	-	315	Mobile element protein
		fig|246273.9.peg.774	CDS	wCle_NZ_AP013028	684882	685196	+	315	Mobile element protein
		fig|246273.9.peg.775	CDS	wCle_NZ_AP013028	685208	685672	+	465	Mobile element protein
		fig|246273.9.peg.777	CDS	wCle_NZ_AP013028	687491	687135	-	357	Mobile element protein
		fig|246273.9.peg.778	CDS	wCle_NZ_AP013028	687926	687612	-	315	Mobile element protein
		fig|246273.9.peg.783	CDS	wCle_NZ_AP013028	692034	692348	+	315	Mobile element protein
		fig|246273.9.peg.784	CDS	wCle_NZ_AP013028	692467	692823	+	357	Mobile element protein
		fig|246273.9.peg.791	CDS	wCle_NZ_AP013028	695944	696258	+	315	Mobile element protein
		fig|246273.9.peg.792	CDS	wCle_NZ_AP013028	696270	696734	+	465	Mobile element protein
		fig|246273.9.peg.815	CDS	wCle_NZ_AP013028	718850	718386	-	465	Mobile element protein
		fig|246273.9.peg.816	CDS	wCle_NZ_AP013028	719176	718862	-	315	Mobile element protein
		fig|246273.9.peg.833	CDS	wCle_NZ_AP013028	738398	738670	+	273	Mobile element protein
		fig|246273.9.peg.834	CDS	wCle_NZ_AP013028	739023	738667	-	357	Mobile element protein
		fig|246273.9.peg.835	CDS	wCle_NZ_AP013028	739456	739142	-	315	Mobile element protein
		fig|246273.9.peg.859	CDS	wCle_NZ_AP013028	768349	768098	-	252	Mobile element protein
		fig|246273.9.peg.860	CDS	wCle_NZ_AP013028	768782	768468	-	315	Mobile element protein
		fig|246273.9.peg.868	CDS	wCle_NZ_AP013028	775257	774793	-	465	Mobile element protein
		fig|246273.9.peg.869	CDS	wCle_NZ_AP013028	775583	775269	-	315	Mobile element protein
		fig|246273.9.peg.872	CDS	wCle_NZ_AP013028	779276	778920	-	357	Mobile element protein
		fig|246273.9.peg.873	CDS	wCle_NZ_AP013028	779709	779395	-	315	Mobile element protein
		fig|246273.9.peg.890	CDS	wCle_NZ_AP013028	794064	794378	+	315	Mobile element protein
		fig|246273.9.peg.891	CDS	wCle_NZ_AP013028	794390	794752	+	363	Mobile element protein
		fig|246273.9.peg.892	CDS	wCle_NZ_AP013028	794710	794853	+	144	Mobile element protein
		fig|246273.9.peg.895	CDS	wCle_NZ_AP013028	797258	796794	-	465	Mobile element protein
		fig|246273.9.peg.896	CDS	wCle_NZ_AP013028	797584	797270	-	315	Mobile element protein
		fig|246273.9.peg.900	CDS	wCle_NZ_AP013028	801633	801169	-	465	Mobile element protein
		fig|246273.9.peg.901	CDS	wCle_NZ_AP013028	801959	801645	-	315	Mobile element protein
		fig|246273.9.peg.906	CDS	wCle_NZ_AP013028	804943	805257	+	315	Mobile element protein
		fig|246273.9.peg.907	CDS	wCle_NZ_AP013028	805269	805733	+	465	Mobile element protein
		fig|246273.9.peg.913	CDS	wCle_NZ_AP013028	810737	810273	-	465	Mobile element protein
		fig|246273.9.peg.914	CDS	wCle_NZ_AP013028	811063	810749	-	315	Mobile element protein
		fig|246273.9.peg.925	CDS	wCle_NZ_AP013028	818691	819005	+	315	Mobile element protein
		fig|246273.9.peg.926	CDS	wCle_NZ_AP013028	819017	819481	+	465	Mobile element protein
		fig|246273.9.peg.929	CDS	wCle_NZ_AP013028	822089	822403	+	315	Mobile element protein
		fig|246273.9.peg.930	CDS	wCle_NZ_AP013028	822522	822878	+	357	Mobile element protein
		fig|246273.9.peg.934	CDS	wCle_NZ_AP013028	825930	825616	-	315	Mobile element protein
		fig|246273.9.peg.935	CDS	wCle_NZ_AP013028	826363	826049	-	315	Mobile element protein
		fig|246273.9.peg.939	CDS	wCle_NZ_AP013028	831099	831368	+	270	Mobile element protein
		fig|246273.9.peg.946	CDS	wCle_NZ_AP013028	835948	835592	-	357	Mobile element protein
		fig|246273.9.peg.947	CDS	wCle_NZ_AP013028	836381	836067	-	315	Mobile element protein
		fig|246273.9.peg.961	CDS	wCle_NZ_AP013028	848608	848252	-	357	Mobile element protein
		fig|246273.9.peg.962	CDS	wCle_NZ_AP013028	849041	848727	-	315	Mobile element protein
		fig|246273.9.peg.966	CDS	wCle_NZ_AP013028	853742	853386	-	357	Mobile element protein
		fig|246273.9.peg.967	CDS	wCle_NZ_AP013028	854175	853861	-	315	Mobile element protein
		fig|246273.9.peg.975	CDS	wCle_NZ_AP013028	857947	858261	+	315	Mobile element protein
		fig|246273.9.peg.976	CDS	wCle_NZ_AP013028	858380	858736	+	357	Mobile element protein
		fig|246273.9.peg.981	CDS	wCle_NZ_AP013028	862932	863246	+	315	Mobile element protein
		fig|246273.9.peg.982	CDS	wCle_NZ_AP013028	863258	863620	+	363	Mobile element protein
		fig|246273.9.peg.983	CDS	wCle_NZ_AP013028	863578	863721	+	144	Mobile element protein
		fig|246273.9.peg.1012	CDS	wCle_NZ_AP013028	893235	893549	+	315	Mobile element protein
		fig|246273.9.peg.1013	CDS	wCle_NZ_AP013028	893561	893923	+	363	Mobile element protein
		fig|246273.9.peg.1014	CDS	wCle_NZ_AP013028	893881	894024	+	144	Mobile element protein
		fig|246273.9.peg.1019	CDS	wCle_NZ_AP013028	895780	896094	+	315	Mobile element protein
		fig|246273.9.peg.1020	CDS	wCle_NZ_AP013028	896215	896571	+	357	Mobile element protein
		fig|246273.9.peg.1043	CDS	wCle_NZ_AP013028	920622	920266	-	357	Mobile element protein
		fig|246273.9.peg.1044	CDS	wCle_NZ_AP013028	921055	920741	-	315	Mobile element protein
		fig|246273.9.peg.1051	CDS	wCle_NZ_AP013028	925594	925908	+	315	Mobile element protein
		fig|246273.9.peg.1052	CDS	wCle_NZ_AP013028	926027	926341	+	315	Mobile element protein
		fig|246273.9.peg.1053	CDS	wCle_NZ_AP013028	926651	926379	-	273	Mobile element protein
		fig|246273.9.peg.1075	CDS	wCle_NZ_AP013028	943312	943626	+	315	Mobile element protein
		fig|246273.9.peg.1076	CDS	wCle_NZ_AP013028	943745	944101	+	357	Mobile element protein
		fig|246273.9.peg.1084	CDS	wCle_NZ_AP013028	950402	950716	+	315	Mobile element protein
		fig|246273.9.peg.1085	CDS	wCle_NZ_AP013028	950728	951192	+	465	Mobile element protein
		fig|246273.9.peg.1090	CDS	wCle_NZ_AP013028	954264	953800	-	465	Mobile element protein
		fig|246273.9.peg.1091	CDS	wCle_NZ_AP013028	954590	954276	-	315	Mobile element protein
		fig|246273.9.peg.1110	CDS	wCle_NZ_AP013028	970103	969639	-	465	Mobile element protein
		fig|246273.9.peg.1111	CDS	wCle_NZ_AP013028	970429	970115	-	315	Mobile element protein
		fig|246273.9.peg.1112	CDS	wCle_NZ_AP013028	971044	970580	-	465	Mobile element protein
		fig|246273.9.peg.1113	CDS	wCle_NZ_AP013028	971370	971056	-	315	Mobile element protein
		fig|246273.9.peg.1119	CDS	wCle_NZ_AP013028	974882	975196	+	315	Mobile element protein
		fig|246273.9.peg.1120	CDS	wCle_NZ_AP013028	975208	975570	+	363	Mobile element protein
		fig|246273.9.peg.1164	CDS	wCle_NZ_AP013028	1027754	1028068	+	315	Mobile element protein
		fig|246273.9.peg.1165	CDS	wCle_NZ_AP013028	1028080	1028544	+	465	Mobile element protein
		fig|246273.9.peg.1174	CDS	wCle_NZ_AP013028	1036077	1036391	+	315	Mobile element protein
		fig|246273.9.peg.1175	CDS	wCle_NZ_AP013028	1036510	1036890	+	381	Mobile element protein
		fig|246273.9.peg.1182	CDS	wCle_NZ_AP013028	1042475	1042119	-	357	Mobile element protein
		fig|246273.9.peg.1183	CDS	wCle_NZ_AP013028	1042908	1042594	-	315	Mobile element protein
		fig|246273.9.peg.1185	CDS	wCle_NZ_AP013028	1043508	1043822	+	315	Mobile element protein
		fig|246273.9.peg.1186	CDS	wCle_NZ_AP013028	1043941	1044297	+	357	Mobile element protein
		fig|246273.9.peg.1215	CDS	wCle_NZ_AP013028	1074844	1075158	+	315	Mobile element protein
		fig|246273.9.peg.1216	CDS	wCle_NZ_AP013028	1075277	1075633	+	357	Mobile element protein
		fig|246273.9.peg.1219	CDS	wCle_NZ_AP013028	1078868	1079182	+	315	Mobile element protein
		fig|246273.9.peg.1220	CDS	wCle_NZ_AP013028	1079194	1079658	+	465	Mobile element protein
		fig|246273.9.peg.1237	CDS	wCle_NZ_AP013028	1094020	1093664	-	357	Mobile element protein
		fig|246273.9.peg.1238	CDS	wCle_NZ_AP013028	1094453	1094139	-	315	Mobile element protein
		fig|246273.9.peg.1243	CDS	wCle_NZ_AP013028	1098512	1098156	-	357	Mobile element protein
		fig|246273.9.peg.1244	CDS	wCle_NZ_AP013028	1098945	1098631	-	315	Mobile element protein
		fig|246273.9.peg.1248	CDS	wCle_NZ_AP013028	1101807	1102121	+	315	Mobile element protein
		fig|246273.9.peg.1249	CDS	wCle_NZ_AP013028	1102133	1102597	+	465	Mobile element protein
		fig|246273.9.peg.1287	CDS	wCle_NZ_AP013028	1138396	1138668	+	273	Mobile element protein
		fig|246273.9.peg.1288	CDS	wCle_NZ_AP013028	1139129	1138665	-	465	Mobile element protein
		fig|246273.9.peg.1289	CDS	wCle_NZ_AP013028	1139455	1139141	-	315	Mobile element protein
		fig|246273.9.peg.1290	CDS	wCle_NZ_AP013028	1139693	1140049	+	357	Mobile element protein
		fig|246273.9.peg.1299	CDS	wCle_NZ_AP013028	1148985	1148521	-	465	Mobile element protein
		fig|246273.9.peg.1300	CDS	wCle_NZ_AP013028	1149311	1148997	-	315	Mobile element protein
		fig|246273.9.peg.1308	CDS	wCle_NZ_AP013028	1155935	1155579	-	357	Mobile element protein
		fig|246273.9.peg.1309	CDS	wCle_NZ_AP013028	1156368	1156054	-	315	Mobile element protein
		fig|246273.9.peg.1326	CDS	wCle_NZ_AP013028	1169551	1169159	-	393	Mobile element protein
		fig|246273.9.peg.1327	CDS	wCle_NZ_AP013028	1169984	1169670	-	315	Mobile element protein
		fig|246273.9.peg.1343	CDS	wCle_NZ_AP013028	1187338	1187652	+	315	Mobile element protein
		fig|246273.9.peg.1344	CDS	wCle_NZ_AP013028	1187664	1188128	+	465	Mobile element protein
		fig|246273.9.peg.1364	CDS	wCle_NZ_AP013028	1207471	1207007	-	465	Mobile element protein
		fig|246273.9.peg.1365	CDS	wCle_NZ_AP013028	1207797	1207483	-	315	Mobile element protein
		fig|246273.9.peg.1367	CDS	wCle_NZ_AP013028	1208957	1209271	+	315	Mobile element protein
		fig|246273.9.peg.1368	CDS	wCle_NZ_AP013028	1209390	1209746	+	357	Mobile element protein
		fig|246273.9.peg.1381	CDS	wCle_NZ_AP013028	1223391	1223705	+	315	Mobile element protein
		fig|246273.9.peg.1382	CDS	wCle_NZ_AP013028	1223824	1224276	+	453	Mobile element protein
	IS elements									231
wFol	group II intron	fig|169402.10.peg.411	CDS	NZ_CP015510.2	425791	426789	+	999	Retron-type RNA-directed DNA polymerase (EC 2.7.7.49)
		fig|169402.10.peg.1022	CDS	NZ_CP015510.2	1083651	1082887	-	765	Retron-type RNA-directed DNA polymerase (EC 2.7.7.49)
		fig|169402.10.peg.1146	CDS	NZ_CP015510.2	1223669	1223989	+	321	Retron-type RNA-directed DNA polymerase (EC 2.7.7.49)
		fig|169402.10.peg.1149	CDS	NZ_CP015510.2	1226526	1227566	+	1041	Retron-type RNA-directed DNA polymerase (EC 2.7.7.49)
		fig|169402.10.peg.1169	CDS	NZ_CP015510.2	1246407	1246850	+	444	Retron-type RNA-directed DNA polymerase (EC 2.7.7.49)
	mobile element	fig|169402.10.peg.67	CDS	wFol_NZ_CP015510	85045	85617	+	573	Mobile element protein
		fig|169402.10.peg.83	CDS	wFol_NZ_CP015510	102814	102065	-	750	Mobile element protein
		fig|169402.10.peg.123	CDS	wFol_NZ_CP015510	151236	150664	-	573	Mobile element protein
		fig|169402.10.peg.189	CDS	wFol_NZ_CP015510	199332	198874	-	459	Mobile element protein
		fig|169402.10.peg.203	CDS	wFol_NZ_CP015510	208998	209969	+	972	Mobile element protein
		fig|169402.10.peg.205	CDS	wFol_NZ_CP015510	211839	211531	-	309	Mobile element protein
		fig|169402.10.peg.207	CDS	wFol_NZ_CP015510	213865	213344	-	522	Mobile element protein
		fig|169402.10.peg.221	CDS	wFol_NZ_CP015510	231074	230103	-	972	Mobile element protein
		fig|169402.10.peg.225	CDS	wFol_NZ_CP015510	234594	235565	+	972	Mobile element protein
		fig|169402.10.peg.227	CDS	wFol_NZ_CP015510	237341	238291	+	951	Mobile element protein
		fig|169402.10.peg.246	CDS	wFol_NZ_CP015510	260870	261841	+	972	Mobile element protein
		fig|169402.10.peg.247	CDS	wFol_NZ_CP015510	261958	262917	+	960	Mobile element protein
		fig|169402.10.peg.258	CDS	wFol_NZ_CP015510	276312	275353	-	960	Mobile element protein
		fig|169402.10.peg.287	CDS	wFol_NZ_CP015510	306562	307311	+	750	Mobile element protein
		fig|169402.10.peg.318	CDS	wFol_NZ_CP015510	340321	340629	+	309	Mobile element protein
		fig|169402.10.peg.320	CDS	wFol_NZ_CP015510	343163	342192	-	972	Mobile element protein
		fig|169402.10.peg.338	CDS	wFol_NZ_CP015510	363464	363333	-	132	Mobile element protein
		fig|169402.10.peg.339	CDS	wFol_NZ_CP015510	365540	363516	-	2025	Mobile element protein
		fig|169402.10.peg.341	CDS	wFol_NZ_CP015510	366410	366063	-	348	Mobile element protein
		fig|169402.10.peg.345	CDS	wFol_NZ_CP015510	369085	369939	+	855	Mobile element protein
		fig|169402.10.peg.347	CDS	wFol_NZ_CP015510	370478	372502	+	2025	Mobile element protein
		fig|169402.10.peg.348	CDS	wFol_NZ_CP015510	372554	372685	+	132	Mobile element protein
		fig|169402.10.peg.380	CDS	wFol_NZ_CP015510	398067	396043	-	2025	Mobile element protein
		fig|169402.10.peg.382	CDS	wFol_NZ_CP015510	399460	398606	-	855	Mobile element protein
		fig|169402.10.peg.408	CDS	wFol_NZ_CP015510	422342	423196	+	855	Mobile element protein
		fig|169402.10.peg.410	CDS	wFol_NZ_CP015510	423735	425759	+	2025	Mobile element protein
		fig|169402.10.peg.463	CDS	wFol_NZ_CP015510	513040	513333	+	294	Mobile element protein
		fig|169402.10.peg.469	CDS	wFol_NZ_CP015510	517685	518656	+	972	Mobile element protein
		fig|169402.10.peg.470	CDS	wFol_NZ_CP015510	519689	518730	-	960	Mobile element protein
		fig|169402.10.peg.508	CDS	wFol_NZ_CP015510	562897	563868	+	972	Mobile element protein
		fig|169402.10.peg.578	CDS	wFol_NZ_CP015510	638367	638236	-	132	Mobile element protein
		fig|169402.10.peg.579	CDS	wFol_NZ_CP015510	640443	638419	-	2025	Mobile element protein
		fig|169402.10.peg.581	CDS	wFol_NZ_CP015510	641313	640966	-	348	Mobile element protein
		fig|169402.10.peg.587	CDS	wFol_NZ_CP015510	644907	645761	+	855	Mobile element protein
		fig|169402.10.peg.589	CDS	wFol_NZ_CP015510	646300	648324	+	2025	Mobile element protein
		fig|169402.10.peg.590	CDS	wFol_NZ_CP015510	648376	648507	+	132	Mobile element protein
		fig|169402.10.peg.652	CDS	wFol_NZ_CP015510	697686	697555	-	132	Mobile element protein
		fig|169402.10.peg.653	CDS	wFol_NZ_CP015510	699762	697738	-	2025	Mobile element protein
		fig|169402.10.peg.693	CDS	wFol_NZ_CP015510	735037	736257	+	1221	Mobile element protein
		fig|169402.10.peg.701	CDS	wFol_NZ_CP015510	756671	757525	+	855	Mobile element protein
		fig|169402.10.peg.703	CDS	wFol_NZ_CP015510	758064	760088	+	2025	Mobile element protein
		fig|169402.10.peg.704	CDS	wFol_NZ_CP015510	760140	760271	+	132	Mobile element protein
		fig|169402.10.peg.735	CDS	wFol_NZ_CP015510	790591	791163	+	573	Mobile element protein
		fig|169402.10.peg.753	CDS	wFol_NZ_CP015510	805472	805897	+	426	Mobile element protein
		fig|169402.10.peg.754	CDS	wFol_NZ_CP015510	805930	806430	+	501	Mobile element protein
		fig|169402.10.peg.755	CDS	wFol_NZ_CP015510	807266	806475	-	792	Mobile element protein
		fig|169402.10.peg.773	CDS	wFol_NZ_CP015510	825224	825973	+	750	Mobile element protein
		fig|169402.10.peg.789	CDS	wFol_NZ_CP015510	844113	843142	-	972	Mobile element protein
		fig|169402.10.peg.792	CDS	wFol_NZ_CP015510	844561	844857	+	297	Mobile element protein
		fig|169402.10.peg.840	CDS	wFol_NZ_CP015510	894075	893782	-	294	Mobile element protein
		fig|169402.10.peg.842	CDS	wFol_NZ_CP015510	894761	895564	+	804	Mobile element protein
		fig|169402.10.peg.877	CDS	wFol_NZ_CP015510	939075	938104	-	972	Mobile element protein
		fig|169402.10.peg.897	CDS	wFol_NZ_CP015510	965463	964504	-	960	Mobile element protein
		fig|169402.10.peg.924	CDS	wFol_NZ_CP015510	990543	989572	-	972	Mobile element protein
		fig|169402.10.peg.927	CDS	wFol_NZ_CP015510	992683	992390	-	294	Mobile element protein
		fig|169402.10.peg.976	CDS	wFol_NZ_CP015510	1039236	1040423	+	1188	Mobile element protein
		fig|169402.10.peg.1021	CDS	wFol_NZ_CP015510	1081816	1082934	+	1119	Mobile element protein
		fig|169402.10.peg.1023	CDS	wFol_NZ_CP015510	1085665	1083641	-	2025	Mobile element protein
		fig|169402.10.peg.1025	CDS	wFol_NZ_CP015510	1087058	1086204	-	855	Mobile element protein
		fig|169402.10.peg.1028	CDS	wFol_NZ_CP015510	1089357	1089136	-	222	Mobile element protein
		fig|169402.10.peg.1043	CDS	wFol_NZ_CP015510	1116273	1117289	+	1017	Mobile element protein
		fig|169402.10.peg.1072	CDS	wFol_NZ_CP015510	1142833	1142084	-	750	Mobile element protein
		fig|169402.10.peg.1106	CDS	wFol_NZ_CP015510	1171445	1170429	-	1017	Mobile element protein
		fig|169402.10.peg.1138	CDS	wFol_NZ_CP015510	1206584	1207093	+	510	Mobile element protein
		fig|169402.10.peg.1148	CDS	wFol_NZ_CP015510	1224512	1226536	+	2025	Mobile element protein
		fig|169402.10.peg.1168	CDS	wFol_NZ_CP015510	1246264	1245755	-	510	Mobile element protein
		fig|169402.10.peg.1183	CDS	wFol_NZ_CP015510	1258327	1259547	+	1221	Mobile element protein
		fig|169402.10.peg.1186	CDS	wFol_NZ_CP015510	1262251	1263000	+	750	Mobile element protein
		fig|169402.10.peg.1227	CDS	wFol_NZ_CP015510	1322890	1321919	-	972	Mobile element protein
		fig|169402.10.peg.1261	CDS	wFol_NZ_CP015510	1353973	1354944	+	972	Mobile element protein
		fig|169402.10.peg.1289	CDS	wFol_NZ_CP015510	1380980	1380231	-	750	Mobile element protein
		fig|169402.10.peg.1342	CDS	wFol_NZ_CP015510	1428324	1429283	+	960	Mobile element protein
		fig|169402.10.peg.1429	CDS	wFol_NZ_CP015510	1535699	1536007	+	309	Mobile element protein
		fig|169402.10.peg.1431	CDS	wFol_NZ_CP015510	1538541	1537570	-	972	Mobile element protein
		fig|169402.10.peg.1457	CDS	wFol_NZ_CP015510	1569518	1568547	-	972	Mobile element protein
		fig|169402.10.peg.1512	CDS	wFol_NZ_CP015510	1630319	1631290	+	972	Mobile element protein
		fig|169402.10.peg.1517	CDS	wFol_NZ_CP015510	1640441	1639470	-	972	Mobile element protein
		fig|169402.10.peg.1539	CDS	wFol_NZ_CP015510	1668023	1667565	-	459	Mobile element protein
		fig|169402.10.peg.1594	CDS	wFol_NZ_CP015510	1725463	1724492	-	972	Mobile element protein
		fig|169402.10.peg.1595	CDS	wFol_NZ_CP015510	1725754	1726326	+	573	Mobile element protein
		fig|169402.10.peg.1604	CDS	wFol_NZ_CP015510	1735518	1736477	+	960	Mobile element protein
		fig|169402.10.peg.1634	CDS	wFol_NZ_CP015510	1763802	1764773	+	972	Mobile element protein
		fig|169402.10.peg.1651	CDS	wFol_NZ_CP015510	1782463	1781492	-	972	Mobile element protein
		fig|169402.10.peg.1652	CDS	wFol_NZ_CP015510	1782754	1783326	+	573	Mobile element protein
		fig|169402.10.peg.1669	CDS	wFol_NZ_CP015510	1797182	1798153	+	972	Mobile element protein
	IS elements									118
wLug	group II intron	fig|1335053.6.peg.47	CDS	MUIY01000001.1	45754	47004	+	1251	Retron-type RNA-directed DNA polymerase (EC 2.7.7.49)
		fig|1335053.6.peg.55	CDS	MUIY01000001.1	52785	54035	+	1251	Retron-type RNA-directed DNA polymerase (EC 2.7.7.49)
		fig|1335053.6.peg.94	CDS	MUIY01000001.1	85363	84092	-	1272	Retron-type RNA-directed DNA polymerase (EC 2.7.7.49)
		fig|1335053.6.peg.598	CDS	MUIY01000001.1	559490	560740	+	1251	Retron-type RNA-directed DNA polymerase (EC 2.7.7.49)
		fig|1335053.6.peg.651	CDS	MUIY01000001.1	604803	606050	+	1248	Retron-type RNA-directed DNA polymerase (EC 2.7.7.49)
		fig|1335053.6.peg.909	CDS	MUIY01000001.1	842776	843441	+	666	Retron-type RNA-directed DNA polymerase (EC 2.7.7.49)
		fig|1335053.6.peg.914	CDS	MUIY01000001.1	849817	848855	-	963	Retron-type RNA-directed DNA polymerase (EC 2.7.7.49)
		fig|1335053.6.peg.994	CDS	MUIY01000001.1	932421	931174	-	1248	Retron-type RNA-directed DNA polymerase (EC 2.7.7.49)
		fig|1335053.6.peg.1161	CDS	MUIY01000001.1	1091876	1093126	+	1251	Retron-type RNA-directed DNA polymerase (EC 2.7.7.49)
		fig|1335053.6.peg.1219	CDS	MUIY01000001.1	1144340	1143090	-	1251	Retron-type RNA-directed DNA polymerase (EC 2.7.7.49)
		fig|1335053.6.peg.1258	CDS	MUIY01000002.1	18649	17402	-	1248	Retron-type RNA-directed DNA polymerase (EC 2.7.7.49)
		fig|1335053.6.peg.1442	CDS	MUIY01000002.1	214193	215443	+	1251	Retron-type RNA-directed DNA polymerase (EC 2.7.7.49)
		fig|1335053.6.peg.1451	CDS	MUIY01000002.1	224755	223667	-	1089	Retron-type RNA-directed DNA polymerase (EC 2.7.7.49)
		fig|1335053.6.peg.1532	CDS	MUIY01000002.1	306864	305617	-	1248	Retron-type RNA-directed DNA polymerase (EC 2.7.7.49)
	mobile element	fig|1335053.6.peg.34	CDS	MUIY01000001.1	35358	35507	+	150	Mobile element protein
		fig|1335053.6.peg.36	CDS	MUIY01000001.1	35987	36202	+	216	Mobile element protein
		fig|1335053.6.peg.37	CDS	MUIY01000001.1	36171	36362	+	192	Mobile element protein
		fig|1335053.6.peg.60	CDS	MUIY01000001.1	57573	56227	-	1347	Mobile element protein
		fig|1335053.6.peg.78	CDS	MUIY01000001.1	72180	71839	-	342	Mobile element protein
		fig|1335053.6.peg.79	CDS	MUIY01000001.1	72671	72291	-	381	Mobile element protein
		fig|1335053.6.peg.180	CDS	MUIY01000001.1	179694	180512	+	819	Mobile element protein
		fig|1335053.6.peg.181	CDS	MUIY01000001.1	180630	180974	+	345	Mobile element protein
		fig|1335053.6.peg.184	CDS	MUIY01000001.1	182588	183406	+	819	Mobile element protein
		fig|1335053.6.peg.185	CDS	MUIY01000001.1	183524	183868	+	345	Mobile element protein
		fig|1335053.6.peg.188	CDS	MUIY01000001.1	184722	186068	+	1347	Mobile element protein
		fig|1335053.6.peg.204	CDS	MUIY01000001.1	202204	202049	-	156	Mobile element protein
		fig|1335053.6.peg.207	CDS	MUIY01000001.1	203006	202893	-	114	Mobile element protein
		fig|1335053.6.peg.214	CDS	MUIY01000001.1	210047	209754	-	294	Mobile element protein
		fig|1335053.6.peg.215	CDS	MUIY01000001.1	210181	210062	-	120	Mobile element protein
		fig|1335053.6.peg.216	CDS	MUIY01000001.1	210571	210308	-	264	Mobile element protein
		fig|1335053.6.peg.379	CDS	MUIY01000001.1	364741	365178	+	438	Mobile element protein
		fig|1335053.6.peg.440	CDS	MUIY01000001.1	422985	423170	+	186	Mobile element protein
		fig|1335053.6.peg.441	CDS	MUIY01000001.1	423541	423852	+	312	Mobile element protein
		fig|1335053.6.peg.449	CDS	MUIY01000001.1	428972	429235	+	264	Mobile element protein
		fig|1335053.6.peg.462	CDS	MUIY01000001.1	439800	440018	+	219	Mobile element protein
		fig|1335053.6.peg.463	CDS	MUIY01000001.1	440165	440350	+	186	Mobile element protein
		fig|1335053.6.peg.501	CDS	MUIY01000001.1	476720	476595	-	126	Mobile element protein
		fig|1335053.6.peg.502	CDS	MUIY01000001.1	477223	476999	-	225	Mobile element protein
		fig|1335053.6.peg.503	CDS	MUIY01000001.1	477437	477267	-	171	Mobile element protein
		fig|1335053.6.peg.524	CDS	MUIY01000001.1	495640	495467	-	174	Mobile element protein
		fig|1335053.6.peg.525	CDS	MUIY01000001.1	496032	496145	+	114	Mobile element protein
		fig|1335053.6.peg.580	CDS	MUIY01000001.1	544729	544181	-	549	Mobile element protein
		fig|1335053.6.peg.609	CDS	MUIY01000001.1	569720	569388	-	333	Mobile element protein
		fig|1335053.6.peg.611	CDS	MUIY01000001.1	570811	570527	-	285	Mobile element protein
		fig|1335053.6.peg.642	CDS	MUIY01000001.1	597920	597624	-	297	Mobile element protein
		fig|1335053.6.peg.643	CDS	MUIY01000001.1	598416	598084	-	333	Mobile element protein
		fig|1335053.6.peg.645	CDS	MUIY01000001.1	599082	599378	+	297	Mobile element protein
		fig|1335053.6.peg.657	CDS	MUIY01000001.1	610183	609458	-	726	Mobile element protein
		fig|1335053.6.peg.658	CDS	MUIY01000001.1	610780	610574	-	207	Mobile element protein
		fig|1335053.6.peg.659	CDS	MUIY01000001.1	611016	610825	-	192	Mobile element protein
		fig|1335053.6.peg.660	CDS	MUIY01000001.1	611200	610985	-	216	Mobile element protein
		fig|1335053.6.peg.662	CDS	MUIY01000001.1	611829	611680	-	150	Mobile element protein
		fig|1335053.6.peg.665	CDS	MUIY01000001.1	612568	612759	+	192	Mobile element protein
		fig|1335053.6.peg.666	CDS	MUIY01000001.1	613140	612796	-	345	Mobile element protein
		fig|1335053.6.peg.667	CDS	MUIY01000001.1	614076	613258	-	819	Mobile element protein
		fig|1335053.6.peg.668	CDS	MUIY01000001.1	614637	614467	-	171	Mobile element protein
		fig|1335053.6.peg.669	CDS	MUIY01000001.1	614909	614718	-	192	Mobile element protein
		fig|1335053.6.peg.670	CDS	MUIY01000001.1	615093	614878	-	216	Mobile element protein
		fig|1335053.6.peg.675	CDS	MUIY01000001.1	624453	624157	-	297	Mobile element protein
		fig|1335053.6.peg.681	CDS	MUIY01000001.1	629063	629185	+	123	Mobile element protein
		fig|1335053.6.peg.682	CDS	MUIY01000001.1	629205	629378	+	174	Mobile element protein
		fig|1335053.6.peg.683	CDS	MUIY01000001.1	629344	629529	+	186	Mobile element protein
		fig|1335053.6.peg.685	CDS	MUIY01000001.1	629905	630528	+	624	Mobile element protein
		fig|1335053.6.peg.690	CDS	MUIY01000001.1	636330	636866	+	537	Mobile element protein
		fig|1335053.6.peg.695	CDS	MUIY01000001.1	640321	639785	-	537	Mobile element protein
		fig|1335053.6.peg.724	CDS	MUIY01000001.1	666965	668257	+	1293	Mobile element protein
		fig|1335053.6.peg.726	CDS	MUIY01000001.1	670348	670611	+	264	Mobile element protein
		fig|1335053.6.peg.727	CDS	MUIY01000001.1	670627	670752	+	126	Mobile element protein
		fig|1335053.6.peg.728	CDS	MUIY01000001.1	670842	671138	+	297	Mobile element protein
		fig|1335053.6.peg.795	CDS	MUIY01000001.1	734441	734611	+	171	Mobile element protein
		fig|1335053.6.peg.796	CDS	MUIY01000001.1	734655	734768	+	114	Mobile element protein
		fig|1335053.6.peg.797	CDS	MUIY01000001.1	734965	735138	+	174	Mobile element protein
		fig|1335053.6.peg.798	CDS	MUIY01000001.1	735150	735275	+	126	Mobile element protein
		fig|1335053.6.peg.799	CDS	MUIY01000001.1	735952	735608	-	345	Mobile element protein
		fig|1335053.6.peg.800	CDS	MUIY01000001.1	736888	736070	-	819	Mobile element protein
		fig|1335053.6.peg.809	CDS	MUIY01000001.1	744727	744431	-	297	Mobile element protein
		fig|1335053.6.peg.810	CDS	MUIY01000001.1	745221	744817	-	405	Mobile element protein
		fig|1335053.6.peg.821	CDS	MUIY01000001.1	757302	757177	-	126	Mobile element protein
		fig|1335053.6.peg.822	CDS	MUIY01000001.1	757512	757384	-	129	Mobile element protein
		fig|1335053.6.peg.823	CDS	MUIY01000001.1	757663	757514	-	150	Mobile element protein
		fig|1335053.6.peg.835	CDS	MUIY01000001.1	770803	771183	+	381	Mobile element protein
		fig|1335053.6.peg.836	CDS	MUIY01000001.1	771279	771635	+	357	Mobile element protein
		fig|1335053.6.peg.865	CDS	MUIY01000001.1	799879	800028	+	150	Mobile element protein
		fig|1335053.6.peg.867	CDS	MUIY01000001.1	800508	800723	+	216	Mobile element protein
		fig|1335053.6.peg.868	CDS	MUIY01000001.1	800692	800883	+	192	Mobile element protein
		fig|1335053.6.peg.903	CDS	MUIY01000001.1	835989	835645	-	345	Mobile element protein
		fig|1335053.6.peg.904	CDS	MUIY01000001.1	836925	836107	-	819	Mobile element protein
		fig|1335053.6.peg.913	CDS	MUIY01000001.1	848819	848571	-	249	Mobile element protein
		fig|1335053.6.peg.917	CDS	MUIY01000001.1	850193	850342	+	150	Mobile element protein
		fig|1335053.6.peg.919	CDS	MUIY01000001.1	850822	851037	+	216	Mobile element protein
		fig|1335053.6.peg.920	CDS	MUIY01000001.1	851006	851197	+	192	Mobile element protein
		fig|1335053.6.peg.931	CDS	MUIY01000001.1	864132	863947	-	186	Mobile element protein
		fig|1335053.6.peg.932	CDS	MUIY01000001.1	864497	864279	-	219	Mobile element protein
		fig|1335053.6.peg.935	CDS	MUIY01000001.1	866408	866064	-	345	Mobile element protein
		fig|1335053.6.peg.936	CDS	MUIY01000001.1	867344	866526	-	819	Mobile element protein
		fig|1335053.6.peg.942	CDS	MUIY01000001.1	871548	871766	+	219	Mobile element protein
		fig|1335053.6.peg.955	CDS	MUIY01000001.1	897293	898585	+	1293	Mobile element protein
		fig|1335053.6.peg.971	CDS	MUIY01000001.1	915253	915411	+	159	Mobile element protein
		fig|1335053.6.peg.972	CDS	MUIY01000001.1	915414	915572	+	159	Mobile element protein
		fig|1335053.6.peg.978	CDS	MUIY01000001.1	922717	922526	-	192	Mobile element protein
		fig|1335053.6.peg.979	CDS	MUIY01000001.1	922901	922686	-	216	Mobile element protein
		fig|1335053.6.peg.981	CDS	MUIY01000001.1	923530	923381	-	150	Mobile element protein
		fig|1335053.6.peg.986	CDS	MUIY01000001.1	926800	926985	+	186	Mobile element protein
		fig|1335053.6.peg.987	CDS	MUIY01000001.1	927356	927667	+	312	Mobile element protein
		fig|1335053.6.peg.988	CDS	MUIY01000001.1	927960	927745	-	216	Mobile element protein
		fig|1335053.6.peg.989	CDS	MUIY01000001.1	928085	927972	-	114	Mobile element protein
		fig|1335053.6.peg.990	CDS	MUIY01000001.1	928370	928116	-	255	Mobile element protein
		fig|1335053.6.peg.1012	CDS	MUIY01000001.1	954244	952952	-	1293	Mobile element protein
		fig|1335053.6.peg.1015	CDS	MUIY01000001.1	959719	959549	-	171	Mobile element protein
		fig|1335053.6.peg.1016	CDS	MUIY01000001.1	959991	959800	-	192	Mobile element protein
		fig|1335053.6.peg.1017	CDS	MUIY01000001.1	960175	959960	-	216	Mobile element protein
		fig|1335053.6.peg.1019	CDS	MUIY01000001.1	960804	960655	-	150	Mobile element protein
		fig|1335053.6.peg.1043	CDS	MUIY01000001.1	982363	982250	-	114	Mobile element protein
		fig|1335053.6.peg.1179	CDS	MUIY01000001.1	1108978	1108847	-	132	Mobile element protein
		fig|1335053.6.peg.1180	CDS	MUIY01000001.1	1110037	1109369	-	669	Mobile element protein
		fig|1335053.6.peg.1190	CDS	MUIY01000001.1	1117346	1117552	+	207	Mobile element protein
		fig|1335053.6.peg.1191	CDS	MUIY01000001.1	1117659	1118207	+	549	Mobile element protein
		fig|1335053.6.peg.1198	CDS	MUIY01000001.1	1125869	1125696	-	174	Mobile element protein
		fig|1335053.6.peg.1203	CDS	MUIY01000001.1	1130274	1130606	+	333	Mobile element protein
		fig|1335053.6.peg.1204	CDS	MUIY01000001.1	1130769	1131065	+	297	Mobile element protein
		fig|1335053.6.peg.1213	CDS	MUIY01000001.1	1139222	1139554	+	333	Mobile element protein
		fig|1335053.6.peg.1214	CDS	MUIY01000001.1	1139717	1140013	+	297	Mobile element protein
		fig|1335053.6.peg.1216	CDS	MUIY01000001.1	1141833	1141522	-	312	Mobile element protein
		fig|1335053.6.peg.1217	CDS	MUIY01000001.1	1142389	1142204	-	186	Mobile element protein
		fig|1335053.6.peg.1387	CDS	MUIY01000002.1	162663	162352	-	312	Mobile element protein
		fig|1335053.6.peg.1388	CDS	MUIY01000002.1	163219	163034	-	186	Mobile element protein
		fig|1335053.6.peg.1397	CDS	MUIY01000002.1	170549	170734	+	186	Mobile element protein
		fig|1335053.6.peg.1398	CDS	MUIY01000002.1	171105	171416	+	312	Mobile element protein
		fig|1335053.6.peg.1402	CDS	MUIY01000002.1	174522	174211	-	312	Mobile element protein
		fig|1335053.6.peg.1403	CDS	MUIY01000002.1	175078	174893	-	186	Mobile element protein
		fig|1335053.6.peg.1408	CDS	MUIY01000002.1	177309	176965	-	345	Mobile element protein
		fig|1335053.6.peg.1409	CDS	MUIY01000002.1	178245	177427	-	819	Mobile element protein
		fig|1335053.6.peg.1411	CDS	MUIY01000002.1	179940	181232	+	1293	Mobile element protein
		fig|1335053.6.peg.1420	CDS	MUIY01000002.1	193344	193192	-	153	Mobile element protein
		fig|1335053.6.peg.1421	CDS	MUIY01000002.1	193940	193515	-	426	Mobile element protein
		fig|1335053.6.peg.1423	CDS	MUIY01000002.1	194175	194324	+	150	Mobile element protein
		fig|1335053.6.peg.1425	CDS	MUIY01000002.1	194804	195019	+	216	Mobile element protein
		fig|1335053.6.peg.1426	CDS	MUIY01000002.1	194988	195179	+	192	Mobile element protein
		fig|1335053.6.peg.1427	CDS	MUIY01000002.1	196606	195260	-	1347	Mobile element protein
		fig|1335053.6.peg.1449	CDS	MUIY01000002.1	222511	221585	-	927	Mobile element protein
		fig|1335053.6.peg.1453	CDS	MUIY01000002.1	225676	225275	-	402	Mobile element protein
		fig|1335053.6.peg.1508	CDS	MUIY01000002.1	282380	281856	-	525	Mobile element protein
		fig|1335053.6.peg.1509	CDS	MUIY01000002.1	282867	282736	-	132	Mobile element protein
		fig|1335053.6.peg.1534	CDS	MUIY01000002.1	307626	307384	-	243	Mobile element protein
		fig|1335053.6.peg.1539	CDS	MUIY01000002.1	309540	310076	+	537	Mobile element protein
		fig|1335053.6.peg.1614	CDS	MUIY01000002.1	371439	371029	-	411	Mobile element protein
		fig|1335053.6.peg.1619	CDS	MUIY01000002.1	381193	380975	-	219	Mobile element protein
	IS elements									123
wMel	group II intron	fig|163164.1.peg.621	CDS	NC_002978	669520	671067	+	1548	Retron-type RNA-directed DNA polymerase (EC 2.7.7.49)
		fig|163164.1.peg.887	CDS	NC_002978	951605	953152	+	1548	Retron-type RNA-directed DNA polymerase (EC 2.7.7.49)
		fig|163164.1.peg.1020	CDS	NC_002978	1090833	1089286	-	1548	Retron-type RNA-directed DNA polymerase (EC 2.7.7.49)
		fig|163164.1.peg.1198	CDS	NC_002978	48840	48064	-	777	Retron-type RNA-directed DNA polymerase (EC 2.7.7.49)
		fig|163164.1.peg.1218	CDS	NC_002978	245008	243932	-	1077	Retron-type RNA-directed DNA polymerase (EC 2.7.7.49)
		fig|163164.1.peg.1241	CDS	NC_002978	378869	377574	-	1296	Retron-type RNA-directed DNA polymerase (EC 2.7.7.49)
		fig|163164.1.peg.1246	CDS	NC_002978	487718	486642	-	1077	Retron-type RNA-directed DNA polymerase (EC 2.7.7.49)
		fig|163164.1.peg.1248	CDS	NC_002978	509575	508823	-	753	Retron-type RNA-directed DNA polymerase (EC 2.7.7.49)
		fig|163164.1.peg.1251	CDS	NC_002978	523124	524419	+	1296	Retron-type RNA-directed DNA polymerase (EC 2.7.7.49)
		fig|163164.1.peg.1260	CDS	NC_002978	583296	584372	+	1077	Retron-type RNA-directed DNA polymerase (EC 2.7.7.49)
	mobile element	fig|163164.1.peg.40	CDS	wMel_NC_002978	46860	46174	-	687	Mobile element protein
		fig|163164.1.peg.41	CDS	wMel_NC_002978	47198	46857	-	342	Mobile element protein
		fig|163164.1.peg.42	CDS	wMel_NC_002978	47689	47309	-	381	Mobile element protein
		fig|163164.1.peg.100	CDS	wMel_NC_002978	107885	109213	+	1329	Mobile element protein
		fig|163164.1.peg.122	CDS	wMel_NC_002978	126290	126670	+	381	Mobile element protein
		fig|163164.1.peg.123	CDS	wMel_NC_002978	126781	127122	+	342	Mobile element protein
		fig|163164.1.peg.161	CDS	wMel_NC_002978	165751	165245	-	507	Mobile element protein
		fig|163164.1.peg.191	CDS	wMel_NC_002978	197767	197426	-	342	Mobile element protein
		fig|163164.1.peg.192	CDS	wMel_NC_002978	198258	197878	-	381	Mobile element protein
		fig|163164.1.peg.225	CDS	wMel_NC_002978	239076	237748	-	1329	Mobile element protein
		fig|163164.1.peg.226	CDS	wMel_NC_002978	240427	239195	-	1233	Mobile element protein
		fig|163164.1.peg.291	CDS	wMel_NC_002978	309070	308729	-	342	Mobile element protein
		fig|163164.1.peg.292	CDS	wMel_NC_002978	309561	309181	-	381	Mobile element protein
		fig|163164.1.peg.407	CDS	wMel_NC_002978	437813	438193	+	381	Mobile element protein
		fig|163164.1.peg.408	CDS	wMel_NC_002978	438304	438645	+	342	Mobile element protein
		fig|163164.1.peg.460	CDS	wMel_NC_002978	507960	507580	-	381	Mobile element protein
		fig|163164.1.peg.461	CDS	wMel_NC_002978	508294	507953	-	342	Mobile element protein
		fig|163164.1.peg.462	CDS	wMel_NC_002978	508785	508405	-	381	Mobile element protein
		fig|163164.1.peg.485	CDS	wMel_NC_002978	532315	532695	+	381	Mobile element protein
		fig|163164.1.peg.486	CDS	wMel_NC_002978	532806	533147	+	342	Mobile element protein
		fig|163164.1.peg.499	CDS	wMel_NC_002978	547952	547731	-	222	Mobile element protein
		fig|163164.1.peg.500	CDS	wMel_NC_002978	548107	549435	+	1329	Mobile element protein
		fig|163164.1.peg.523	CDS	wMel_NC_002978	568583	568242	-	342	Mobile element protein
		fig|163164.1.peg.524	CDS	wMel_NC_002978	569074	568694	-	381	Mobile element protein
		fig|163164.1.peg.575	CDS	wMel_NC_002978	634537	634058	-	480	Mobile element protein
		fig|163164.1.peg.576	CDS	wMel_NC_002978	634725	635105	+	381	Mobile element protein
		fig|163164.1.peg.577	CDS	wMel_NC_002978	635216	635557	+	342	Mobile element protein
		fig|163164.1.peg.788	CDS	wMel_NC_002978	848079	847783	-	297	Mobile element protein
		fig|163164.1.peg.814	CDS	wMel_NC_002978	872362	872748	+	387	Mobile element protein
		fig|163164.1.peg.815	CDS	wMel_NC_002978	874056	873715	-	342	Mobile element protein
		fig|163164.1.peg.816	CDS	wMel_NC_002978	874547	874167	-	381	Mobile element protein
		fig|163164.1.peg.824	CDS	wMel_NC_002978	886563	886222	-	342	Mobile element protein
		fig|163164.1.peg.825	CDS	wMel_NC_002978	887054	886674	-	381	Mobile element protein
		fig|163164.1.peg.834	CDS	wMel_NC_002978	896358	896606	+	249	Mobile element protein
		fig|163164.1.peg.835	CDS	wMel_NC_002978	896627	897007	+	381	Mobile element protein
		fig|163164.1.peg.836	CDS	wMel_NC_002978	897118	897459	+	342	Mobile element protein
		fig|163164.1.peg.843	CDS	wMel_NC_002978	908139	908546	+	408	Mobile element protein
		fig|163164.1.peg.1102	CDS	wMel_NC_002978	1172316	1172696	+	381	Mobile element protein
		fig|163164.1.peg.1103	CDS	wMel_NC_002978	1172807	1173148	+	342	Mobile element protein
		fig|163164.1.peg.1214	CDS	wMel_NC_002978	226892	227221	+	330	Mobile element protein
		fig|163164.1.peg.1215	CDS	wMel_NC_002978	227205	227405	+	201	Mobile element protein
		fig|163164.1.peg.1216	CDS	wMel_NC_002978	227425	227817	+	393	Mobile element protein
		fig|163164.1.peg.1229	CDS	wMel_NC_002978	310033	309626	-	408	Mobile element protein
		fig|163164.1.peg.1230	CDS	wMel_NC_002978	310253	310053	-	201	Mobile element protein
		fig|163164.1.peg.1231	CDS	wMel_NC_002978	310566	310237	-	330	Mobile element protein
		fig|163164.1.peg.1270	CDS	wMel_NC_002978	723000	722692	-	309	Mobile element protein
		fig|163164.1.peg.1271	CDS	wMel_NC_002978	723618	723325	-	294	Mobile element protein
		fig|163164.1.peg.1284	CDS	wMel_NC_002978	868830	869237	+	408	Mobile element protein
		fig|163164.1.peg.1285	CDS	wMel_NC_002978	873202	872774	-	429	Mobile element protein
		fig|163164.1.peg.1287	CDS	wMel_NC_002978	874805	875197	+	393	Mobile element protein
		fig|163164.1.peg.1288	CDS	wMel_NC_002978	897773	898165	+	393	Mobile element protein
		fig|163164.1.peg.1301	CDS	wMel_NC_002978	1068928	1068521	-	408	Mobile element protein
		fig|163164.1.peg.1302	CDS	wMel_NC_002978	1069148	1068948	-	201	Mobile element protein
		fig|163164.1.peg.1303	CDS	wMel_NC_002978	1069461	1069132	-	330	Mobile element protein
	IS elements									98
wNfla	group II intron	fig|1854759.6.peg.501	CDS	NZ_LYUW01000015.1	14040	13885	-	156	Retron-type RNA-directed DNA polymerase (EC 2.7.7.49)
		fig|1854759.6.peg.1363	CDS	NZ_LYUW01000091.1	327	37	-	291	Retron-type RNA-directed DNA polymerase (EC 2.7.7.49)
		fig|1854759.6.peg.1364	CDS	NZ_LYUW01000091.1	1204	308	-	897	Retron-type RNA-directed DNA polymerase (EC 2.7.7.49)
		fig|1854759.6.peg.1441	CDS	NZ_LYUW01000110.1	535	1785	+	1251	Retron-type RNA-directed DNA polymerase (EC 2.7.7.49)
		fig|1854759.6.peg.1507	CDS	NZ_LYUW01000147.1	243	1	-	243	Retron-type RNA-directed DNA polymerase (EC 2.7.7.49)
		fig|1854759.6.peg.1509	CDS	NZ_LYUW01000151.1	369	1	-	369	Retron-type RNA-directed DNA polymerase (EC 2.7.7.49)
	mobile element	fig|1854759.6.peg.2	CDS	NZ_LYUW01000001.1	720	989	+	270	Mobile element protein
		fig|1854759.6.peg.64	CDS	NZ_LYUW01000001.1	56688	56948	+	261	Mobile element protein
		fig|1854759.6.peg.65	CDS	NZ_LYUW01000001.1	56938	57060	+	123	Mobile element protein
		fig|1854759.6.peg.113	CDS	NZ_LYUW01000002.1	52251	52469	+	219	Mobile element protein
		fig|1854759.6.peg.155	CDS	NZ_LYUW01000003.1	38862	38674	-	189	Mobile element protein
		fig|1854759.6.peg.158	CDS	NZ_LYUW01000003.1	39669	39466	-	204	Mobile element protein
		fig|1854759.6.peg.205	CDS	NZ_LYUW01000005.1	303	1	-	303	Mobile element protein
		fig|1854759.6.peg.239	CDS	NZ_LYUW01000006.1	65	229	+	165	Mobile element protein
		fig|1854759.6.peg.412	CDS	NZ_LYUW01000012.1	221	3	-	219	Mobile element protein
		fig|1854759.6.peg.414	CDS	NZ_LYUW01000012.1	1214	1354	+	141	Mobile element protein
		fig|1854759.6.peg.415	CDS	NZ_LYUW01000012.1	1869	2138	+	270	Mobile element protein
		fig|1854759.6.peg.581	CDS	NZ_LYUW01000020.1	1	231	+	231	Mobile element protein
		fig|1854759.6.peg.582	CDS	NZ_LYUW01000020.1	1107	646	-	462	Mobile element protein
		fig|1854759.6.peg.583	CDS	NZ_LYUW01000020.1	1324	1142	-	183	Mobile element protein
		fig|1854759.6.peg.584	CDS	NZ_LYUW01000020.1	1665	1321	-	345	Mobile element protein
		fig|1854759.6.peg.603	CDS	NZ_LYUW01000020.1	17926	18144	+	219	Mobile element protein
		fig|1854759.6.peg.627	CDS	NZ_LYUW01000022.1	435	301	-	135	Mobile element protein
		fig|1854759.6.peg.708	CDS	NZ_LYUW01000027.1	159	1	-	159	Mobile element protein
		fig|1854759.6.peg.740	CDS	NZ_LYUW01000028.1	14906	15169	+	264	Mobile element protein
		fig|1854759.6.peg.765	CDS	NZ_LYUW01000030.1	13803	14135	+	333	Mobile element protein
		fig|1854759.6.peg.801	CDS	NZ_LYUW01000033.1	221	3	-	219	Mobile element protein
		fig|1854759.6.peg.812	CDS	NZ_LYUW01000033.1	8812	7787	-	1026	Mobile element protein
		fig|1854759.6.peg.871	CDS	NZ_LYUW01000037.1	221	3	-	219	Mobile element protein
		fig|1854759.6.peg.900	CDS	NZ_LYUW01000038.1	11442	11140	-	303	Mobile element protein
		fig|1854759.6.peg.901	CDS	NZ_LYUW01000038.1	11671	11414	-	258	Mobile element protein
		fig|1854759.6.peg.902	CDS	NZ_LYUW01000038.1	11927	11658	-	270	Mobile element protein
		fig|1854759.6.peg.903	CDS	NZ_LYUW01000038.1	12201	11932	-	270	Mobile element protein
		fig|1854759.6.peg.916	CDS	NZ_LYUW01000040.1	194	3	-	192	Mobile element protein
		fig|1854759.6.peg.960	CDS	NZ_LYUW01000043.1	234	112	-	123	Mobile element protein
		fig|1854759.6.peg.961	CDS	NZ_LYUW01000043.1	484	224	-	261	Mobile element protein
		fig|1854759.6.peg.1006	CDS	NZ_LYUW01000046.1	10873	11127	+	255	Mobile element protein
		fig|1854759.6.peg.1007	CDS	NZ_LYUW01000046.1	11151	11234	+	84	Mobile element protein
		fig|1854759.6.peg.1060	CDS	NZ_LYUW01000051.1	221	3	-	219	Mobile element protein
		fig|1854759.6.peg.1091	CDS	NZ_LYUW01000054.1	1030	779	-	252	Mobile element protein
		fig|1854759.6.peg.1092	CDS	NZ_LYUW01000054.1	1179	1000	-	180	Mobile element protein
		fig|1854759.6.peg.1093	CDS	NZ_LYUW01000054.1	1705	1412	-	294	Mobile element protein
		fig|1854759.6.peg.1114	CDS	NZ_LYUW01000056.1	234	112	-	123	Mobile element protein
		fig|1854759.6.peg.1115	CDS	NZ_LYUW01000056.1	484	224	-	261	Mobile element protein
		fig|1854759.6.peg.1227	CDS	NZ_LYUW01000068.1	6489	6572	+	84	Mobile element protein
		fig|1854759.6.peg.1248	CDS	NZ_LYUW01000071.1	6113	6331	+	219	Mobile element protein
		fig|1854759.6.peg.1266	CDS	NZ_LYUW01000074.1	221	3	-	219	Mobile element protein
		fig|1854759.6.peg.1283	CDS	NZ_LYUW01000076.1	369	1	-	369	Mobile element protein
		fig|1854759.6.peg.1297	CDS	NZ_LYUW01000077.1	5182	5352	+	171	Mobile element protein
		fig|1854759.6.peg.1333	CDS	NZ_LYUW01000085.1	433	95	-	339	Mobile element protein
		fig|1854759.6.peg.1335	CDS	NZ_LYUW01000085.1	1061	1357	+	297	Mobile element protein
		fig|1854759.6.peg.1349	CDS	NZ_LYUW01000087.1	2677	2273	-	405	Mobile element protein
		fig|1854759.6.peg.1378	CDS	NZ_LYUW01000093.1	3157	3375	+	219	Mobile element protein
		fig|1854759.6.peg.1400	CDS	NZ_LYUW01000098.1	2815	2495	-	321	Mobile element protein
		fig|1854759.6.peg.1411	CDS	NZ_LYUW01000101.1	2649	2867	+	219	Mobile element protein
		fig|1854759.6.peg.1428	CDS	NZ_LYUW01000106.1	221	3	-	219	Mobile element protein
		fig|1854759.6.peg.1448	CDS	NZ_LYUW01000115.1	277	954	+	678	Mobile element protein
		fig|1854759.6.peg.1449	CDS	NZ_LYUW01000115.1	1138	1614	+	477	Mobile element protein
		fig|1854759.6.peg.1463	CDS	NZ_LYUW01000120.1	248	1045	+	798	Mobile element protein
		fig|1854759.6.peg.1468	CDS	NZ_LYUW01000122.1	1134	1352	+	219	Mobile element protein
		fig|1854759.6.peg.1476	CDS	NZ_LYUW01000128.1	221	3	-	219	Mobile element protein
		fig|1854759.6.peg.1479	CDS	NZ_LYUW01000129.1	81	461	+	381	Mobile element protein
		fig|1854759.6.peg.1483	CDS	NZ_LYUW01000131.1	234	112	-	123	Mobile element protein
		fig|1854759.6.peg.1484	CDS	NZ_LYUW01000131.1	484	224	-	261	Mobile element protein
		fig|1854759.6.peg.1486	CDS	NZ_LYUW01000132.1	173	466	+	294	Mobile element protein
		fig|1854759.6.peg.1487	CDS	NZ_LYUW01000132.1	758	522	-	237	Mobile element protein
		fig|1854759.6.peg.1488	CDS	NZ_LYUW01000133.1	74	358	+	285	Mobile element protein
		fig|1854759.6.peg.1494	CDS	NZ_LYUW01000137.1	551	24	-	528	Mobile element protein
		fig|1854759.6.peg.1496	CDS	NZ_LYUW01000138.1	400	621	+	222	Mobile element protein
		fig|1854759.6.peg.1498	CDS	NZ_LYUW01000140.1	230	78	-	153	Mobile element protein
		fig|1854759.6.peg.1499	CDS	NZ_LYUW01000141.1	221	3	-	219	Mobile element protein
		fig|1854759.6.peg.1500	CDS	NZ_LYUW01000141.1	511	329	-	183	Mobile element protein
		fig|1854759.6.peg.1505	CDS	NZ_LYUW01000145.1	81	422	+	342	Mobile element protein
		fig|1854759.6.peg.1506	CDS	NZ_LYUW01000146.1	435	208	-	228	Mobile element protein
		fig|1854759.6.peg.1512	CDS	NZ_LYUW01000154.1	3	185	+	183	Mobile element protein
		fig|1854759.6.peg.1515	CDS	NZ_LYUW01000157.1	296	3	-	294	Mobile element protein
		fig|1854759.6.peg.1516	CDS	NZ_LYUW01000159.1	1	249	+	249	Mobile element protein
		fig|1854759.6.peg.1517	CDS	NZ_LYUW01000160.1	32	235	+	204	Mobile element protein
		fig|1854759.6.peg.1520	CDS	NZ_LYUW01000167.1	202	2	-	201	Mobile element protein
	IS elements									73
wOo	group II intron	-	-	-	-	-	-	-	-
	mobile element	-	-	-	-	-	-	-	-
	IS elements									0
wOv	group II intron	-	-	-	-	-	-	-	-
	mobile element	-	-	-	-	-	-	-	-
	IS elements									1
wPip	group II intron	fig|955.1.peg.354	CDS	culex88a09.p1k	1374	2717	+	1344	Retron-type RNA-directed DNA polymerase (EC 2.7.7.49)
		fig|955.1.peg.1056	CDS	culex35f07.p1k	1768	1013	-	756	Retron-type RNA-directed DNA polymerase (EC 2.7.7.49)
		fig|955.1.peg.1057	CDS	culex35f07.p1k	3045	1801	-	1245	Retron-type RNA-directed DNA polymerase (EC 2.7.7.49)
		fig|955.1.peg.1059	CDS	culex35f07.p1k	4408	3557	-	852	Retron-type RNA-directed DNA polymerase (EC 2.7.7.49)
		fig|955.1.peg.1062	CDS	culex35f07.p1k	7184	5841	-	1344	Retron-type RNA-directed DNA polymerase (EC 2.7.7.49)
		fig|955.1.peg.1375	CDS	culex143c03.p1k	18716	17415	-	1302	Retron-type RNA-directed DNA polymerase (EC 2.7.7.49)
	mobile element	fig|955.1.peg.1	CDS	wPip_culex15b06	967	494	-	474	Mobile element protein
		fig|955.1.peg.4	CDS	wPip_culex15b06	2316	2738	+	423	Mobile element protein
		fig|955.1.peg.57	CDS	culex182c05.q1k	733	128	-	606	Mobile element protein
		fig|955.1.peg.58	CDS	culex182c05.q1k	1290	883	-	408	Mobile element protein
		fig|955.1.peg.59	CDS	culex182c05.q1k	1478	1290	-	189	Mobile element protein
		fig|955.1.peg.62	CDS	culex169h11.p1k	269	649	+	381	Mobile element protein
		fig|955.1.peg.75	CDS	culex57g05.p1k	1944	1072	-	873	Mobile element protein
		fig|955.1.peg.87	CDS	culex57g05.p1k	12448	12630	+	183	Mobile element protein
		fig|955.1.peg.113	CDS	culex8d01.q1ka	23914	24786	+	873	Mobile element protein
		fig|955.1.peg.186	CDS	culex8d01.q1ka	112015	112683	+	669	Mobile element protein
		fig|955.1.peg.187	CDS	culex8d01.q1ka	112655	113245	+	591	Mobile element protein
		fig|955.1.peg.230	CDS	culex136g12.p1k	19996	19124	-	873	Mobile element protein
		fig|955.1.peg.240	CDS	culex136g12.p1k	26263	26745	+	483	Mobile element protein
		fig|955.1.peg.252	CDS	culex164g03.p1k	80	538	+	459	Mobile element protein
		fig|955.1.peg.255	CDS	culex164g03.p1k	2734	1862	-	873	Mobile element protein
		fig|955.1.peg.261	CDS	culex164g03.p1k	8856	9074	+	219	Mobile element protein
		fig|955.1.peg.266	CDS	culex56c01.p1k	3284	3607	+	324	Mobile element protein
		fig|955.1.peg.276	CDS	culex56c01.p1k	13242	12370	-	873	Mobile element protein
		fig|955.1.peg.278	CDS	culex56c01.p1k	13726	14202	+	477	Mobile element protein
		fig|955.1.peg.279	CDS	culex56c01.p1k	14186	14350	+	165	Mobile element protein
		fig|955.1.peg.280	CDS	culex56c01.p1k	14310	14666	+	357	Mobile element protein
		fig|955.1.peg.284	CDS	culex56c01.p1k	16776	16420	-	357	Mobile element protein
		fig|955.1.peg.285	CDS	culex56c01.p1k	16900	16736	-	165	Mobile element protein
		fig|955.1.peg.286	CDS	culex56c01.p1k	17360	16884	-	477	Mobile element protein
		fig|955.1.peg.288	CDS	culex56c01.p1k	19617	19874	+	258	Mobile element protein
		fig|955.1.peg.289	CDS	culex56c01.p1k	20056	20196	+	141	Mobile element protein
		fig|955.1.peg.290	CDS	culex56c01.p1k	20263	20502	+	240	Mobile element protein
		fig|955.1.peg.294	CDS	culex56c01.p1k	25446	24574	-	873	Mobile element protein
		fig|955.1.peg.331	CDS	culex61a11.q1k	9530	9123	-	408	Mobile element protein
		fig|955.1.peg.332	CDS	culex61a11.q1k	10499	9627	-	873	Mobile element protein
		fig|955.1.peg.345	CDS	culex61a11.q1k	26704	26348	-	357	Mobile element protein
		fig|955.1.peg.346	CDS	culex61a11.q1k	26828	26664	-	165	Mobile element protein
		fig|955.1.peg.347	CDS	culex61a11.q1k	27288	26812	-	477	Mobile element protein
		fig|955.1.peg.360	CDS	culex12a01.q1k	3952	3080	-	873	Mobile element protein
		fig|955.1.peg.391	CDS	culex6c12.q1k	127	723	+	597	Mobile element protein
		fig|955.1.peg.402	CDS	culex6c12.q1k	11993	11586	-	408	Mobile element protein
		fig|955.1.peg.405	CDS	culex35f11.p1k	96	968	+	873	Mobile element protein
		fig|955.1.peg.409	CDS	culex35f11.p1k	3601	3272	-	330	Mobile element protein
		fig|955.1.peg.412	CDS	culex35f11.p1k	5690	5100	-	591	Mobile element protein
		fig|955.1.peg.413	CDS	culex35f11.p1k	6330	5662	-	669	Mobile element protein
		fig|955.1.peg.426	CDS	culex35f11.p1k	21351	20113	-	1239	Mobile element protein
		fig|955.1.peg.429	CDS	culex35f11.p1k	22690	21818	-	873	Mobile element protein
		fig|955.1.peg.469	CDS	culex171h04.q1k	6	716	+	711	Mobile element protein
		fig|955.1.peg.500	CDS	culex98d12.p1k	19840	20712	+	873	Mobile element protein
		fig|955.1.peg.501	CDS	culex98d12.p1k	21014	20790	-	225	Mobile element protein
		fig|955.1.peg.503	CDS	culex98d12.p1k	21935	21720	-	216	Mobile element protein
		fig|955.1.peg.505	CDS	culex98d12.p1k	22606	22400	-	207	Mobile element protein
		fig|955.1.peg.566	CDS	culex102f01.p1k	49864	48992	-	873	Mobile element protein
		fig|955.1.peg.576	CDS	culex107d08.p1k	11768	10788	-	981	Mobile element protein
		fig|955.1.peg.577	CDS	culex107d08.p1k	12026	11778	-	249	Mobile element protein
		fig|955.1.peg.597	CDS	culex107d08.p1k	29347	30219	+	873	Mobile element protein
		fig|955.1.peg.638	CDS	culex184h04.q1k	37738	37938	+	201	Mobile element protein
		fig|955.1.peg.641	CDS	culex22a03.p1k	217	807	+	591	Mobile element protein
		fig|955.1.peg.642	CDS	culex22a03.p1k	1186	857	-	330	Mobile element protein
		fig|955.1.peg.644	CDS	culex48c09.p1k	458	198	-	261	Mobile element protein
		fig|955.1.peg.645	CDS	culex48c09.p1k	1302	520	-	783	Mobile element protein
		fig|955.1.peg.652	CDS	culex95h05.q1k	13131	12259	-	873	Mobile element protein
		fig|955.1.peg.656	CDS	culex95h05.q1k	16191	15319	-	873	Mobile element protein
		fig|955.1.peg.659	CDS	culex95h05.q1k	18585	18833	+	249	Mobile element protein
		fig|955.1.peg.660	CDS	culex95h05.q1k	18843	19253	+	411	Mobile element protein
		fig|955.1.peg.661	CDS	culex95h05.q1k	19225	19815	+	591	Mobile element protein
		fig|955.1.peg.662	CDS	culex95h05.q1k	20164	19835	-	330	Mobile element protein
		fig|955.1.peg.674	CDS	culex46e07.p1k	3743	4843	+	1101	Mobile element protein
		fig|955.1.peg.675	CDS	culex46e07.p1k	4849	4980	+	132	Mobile element protein
		fig|955.1.peg.685	CDS	culex46e07.p1k	16478	16678	+	201	Mobile element protein
		fig|955.1.peg.686	CDS	culex46e07.p1k	16755	17627	+	873	Mobile element protein
		fig|955.1.peg.723	CDS	culex111d03.p1k	738	37	-	702	Mobile element protein
		fig|955.1.peg.728	CDS	culex111d03.p1k	4889	5761	+	873	Mobile element protein
		fig|955.1.peg.731	CDS	culex111d03.p1k	9470	9048	-	423	Mobile element protein
		fig|955.1.peg.734	CDS	culex111d03.p1k	12195	12971	+	777	Mobile element protein
		fig|955.1.peg.735	CDS	culex111d03.p1k	12995	13243	+	249	Mobile element protein
		fig|955.1.peg.736	CDS	culex111d03.p1k	13253	13663	+	411	Mobile element protein
		fig|955.1.peg.737	CDS	culex111d03.p1k	13635	14045	+	411	Mobile element protein
		fig|955.1.peg.738	CDS	culex111d03.p1k	14094	14225	+	132	Mobile element protein
		fig|955.1.peg.752	CDS	culex111d03.p1k	34110	34532	+	423	Mobile element protein
		fig|955.1.peg.756	CDS	culex111d03.p1k	36581	35709	-	873	Mobile element protein
		fig|955.1.peg.759	CDS	culex111d03.p1k	38450	39322	+	873	Mobile element protein
		fig|955.1.peg.774	CDS	culex111d03.p1k	55089	55565	+	477	Mobile element protein
		fig|955.1.peg.775	CDS	culex111d03.p1k	55549	55713	+	165	Mobile element protein
		fig|955.1.peg.776	CDS	culex111d03.p1k	55673	56029	+	357	Mobile element protein
		fig|955.1.peg.786	CDS	culex111d03.p1k	65158	64802	-	357	Mobile element protein
		fig|955.1.peg.791	CDS	culex60b10.p1k	312	1	-	312	Mobile element protein
		fig|955.1.peg.798	CDS	culex60b10.p1k	2259	2450	+	192	Mobile element protein
		fig|955.1.peg.806	CDS	culex60b10.p1k	11112	10540	-	573	Mobile element protein
		fig|955.1.peg.809	CDS	culex161e12.p1k	2192	3064	+	873	Mobile element protein
		fig|955.1.peg.846	CDS	culex40h12.p1k	321	73	-	249	Mobile element protein
		fig|955.1.peg.851	CDS	culex40h12.p1k	3347	3820	+	474	Mobile element protein
		fig|955.1.peg.852	CDS	culex40h12.p1k	4609	3737	-	873	Mobile element protein
		fig|955.1.peg.857	CDS	culex40h12.p1k	7390	6800	-	591	Mobile element protein
		fig|955.1.peg.858	CDS	culex40h12.p1k	8030	7362	-	669	Mobile element protein
		fig|955.1.peg.862	CDS	culex40h12.p1k	9215	10147	+	933	Mobile element protein
		fig|955.1.peg.884	CDS	culex74f02.p1k	18546	17674	-	873	Mobile element protein
		fig|955.1.peg.916	CDS	culex154c10.q1k	672	1307	+	636	Mobile element protein
		fig|955.1.peg.917	CDS	culex154c10.q1k	1273	1908	+	636	Mobile element protein
		fig|955.1.peg.922	CDS	culex154c10.q1k	4895	4566	-	330	Mobile element protein
		fig|955.1.peg.933	CDS	culex154c10.q1k	11862	12482	+	621	Mobile element protein
		fig|955.1.peg.951	CDS	culex6a11.q1k	19335	19583	+	249	Mobile element protein
		fig|955.1.peg.952	CDS	culex6a11.q1k	19593	19904	+	312	Mobile element protein
		fig|955.1.peg.953	CDS	culex183b05.p1k	647	291	-	357	Mobile element protein
		fig|955.1.peg.954	CDS	culex183b05.p1k	771	607	-	165	Mobile element protein
		fig|955.1.peg.955	CDS	culex183b05.p1k	1231	755	-	477	Mobile element protein
		fig|955.1.peg.977	CDS	culex181f03.p1k	6851	7723	+	873	Mobile element protein
		fig|955.1.peg.979	CDS	culex181f03.p1k	8734	9210	+	477	Mobile element protein
		fig|955.1.peg.980	CDS	culex181f03.p1k	9194	9358	+	165	Mobile element protein
		fig|955.1.peg.981	CDS	culex181f03.p1k	9318	9674	+	357	Mobile element protein
		fig|955.1.peg.998	CDS	culex147c02.q1k	3641	4513	+	873	Mobile element protein
		fig|955.1.peg.999	CDS	culex147c02.q1k	4610	5017	+	408	Mobile element protein
		fig|955.1.peg.1002	CDS	culex180a01.p1k	140	3	-	138	Mobile element protein
		fig|955.1.peg.1003	CDS	culex180a01.p1k	780	112	-	669	Mobile element protein
		fig|955.1.peg.1005	CDS	culex180a01.p1k	1849	2721	+	873	Mobile element protein
		fig|955.1.peg.1032	CDS	culex180a01.p1k	27157	27633	+	477	Mobile element protein
		fig|955.1.peg.1033	CDS	culex180a01.p1k	27617	27745	+	129	Mobile element protein
		fig|955.1.peg.1036	CDS	culex150d03.p1k	4866	4444	-	423	Mobile element protein
		fig|955.1.peg.1043	CDS	culex150d03.p1k	11328	11678	+	351	Mobile element protein
		fig|955.1.peg.1045	CDS	culex150d03.p1k	11967	12557	+	591	Mobile element protein
		fig|955.1.peg.1051	CDS	culex150d03.p1k	20112	20588	+	477	Mobile element protein
		fig|955.1.peg.1052	CDS	culex150d03.p1k	20572	20736	+	165	Mobile element protein
		fig|955.1.peg.1053	CDS	culex150d03.p1k	20696	21052	+	357	Mobile element protein
		fig|955.1.peg.1084	CDS	culex35f07.p1k	28920	29792	+	873	Mobile element protein
		fig|955.1.peg.1111	CDS	culex126f06.p1k	358	1230	+	873	Mobile element protein
		fig|955.1.peg.1112	CDS	culex126f06.p1k	1573	1409	-	165	Mobile element protein
		fig|955.1.peg.1113	CDS	culex126f06.p1k	2033	1557	-	477	Mobile element protein
		fig|955.1.peg.1116	CDS	culex126f06.p1k	4283	4152	-	132	Mobile element protein
		fig|955.1.peg.1117	CDS	culex126f06.p1k	4420	4289	-	132	Mobile element protein
		fig|955.1.peg.1135	CDS	culex79g04.p1k	13719	14195	+	477	Mobile element protein
		fig|955.1.peg.1136	CDS	culex79g04.p1k	14179	14343	+	165	Mobile element protein
		fig|955.1.peg.1137	CDS	culex79g04.p1k	14303	14659	+	357	Mobile element protein
		fig|955.1.peg.1167	CDS	culex79g04.p1k	47332	46976	-	357	Mobile element protein
		fig|955.1.peg.1168	CDS	culex79g04.p1k	47474	47292	-	183	Mobile element protein
		fig|955.1.peg.1169	CDS	culex79g04.p1k	48362	47490	-	873	Mobile element protein
		fig|955.1.peg.1170	CDS	culex79g04.p1k	48902	48432	-	471	Mobile element protein
		fig|955.1.peg.1176	CDS	culex79g04.p1k	56389	56865	+	477	Mobile element protein
		fig|955.1.peg.1177	CDS	culex79g04.p1k	56849	57013	+	165	Mobile element protein
		fig|955.1.peg.1178	CDS	culex79g04.p1k	56973	57329	+	357	Mobile element protein
		fig|955.1.peg.1225	CDS	culex176d05.q1k	399	1637	+	1239	Mobile element protein
		fig|955.1.peg.1240	CDS	culex176d05.q1k	15732	14494	-	1239	Mobile element protein
		fig|955.1.peg.1253	CDS	culex176d05.q1k	28740	27868	-	873	Mobile element protein
		fig|955.1.peg.1261	CDS	culex176d05.q1k	35974	35102	-	873	Mobile element protein
		fig|955.1.peg.1262	CDS	culex176d05.q1k	36149	36505	+	357	Mobile element protein
		fig|955.1.peg.1269	CDS	culex70a11.p1k	314	904	+	591	Mobile element protein
		fig|955.1.peg.1279	CDS	culex70a11.p1k	10273	9791	-	483	Mobile element protein
		fig|955.1.peg.1285	CDS	culex70a11.p1k	15897	15532	-	366	Mobile element protein
		fig|955.1.peg.1324	CDS	culex180d12.p1k	8580	8912	+	333	Mobile element protein
		fig|955.1.peg.1329	CDS	culex180d12.p1k	15056	15928	+	873	Mobile element protein
		fig|955.1.peg.1334	CDS	culex180d12.p1k	19616	20488	+	873	Mobile element protein
		fig|955.1.peg.1358	CDS	culex143c03.p1k	883	5	-	879	Mobile element protein
		fig|955.1.peg.1367	CDS	culex143c03.p1k	11951	12823	+	873	Mobile element protein
		fig|955.1.peg.1368	CDS	culex143c03.p1k	13004	13672	+	669	Mobile element protein
		fig|955.1.peg.1369	CDS	culex143c03.p1k	13644	14234	+	591	Mobile element protein
		fig|955.1.peg.1402	CDS	culex143c03.p1k	42759	43241	+	483	Mobile element protein
		fig|955.1.peg.1412	CDS	culex143c03.p1k	53318	52953	-	366	Mobile element protein
		fig|955.1.peg.1414	CDS	culex125c07.q1k	866	3	-	864	Mobile element protein
		fig|955.1.peg.1451	CDS	culex125c07.q1k	29492	28620	-	873	Mobile element protein
		fig|955.1.peg.1465	CDS	culex37f09.p1k	89	355	+	267	Mobile element protein
		fig|955.1.peg.1466	CDS	culex37f09.p1k	339	503	+	165	Mobile element protein
		fig|955.1.peg.1467	CDS	culex37f09.p1k	463	819	+	357	Mobile element protein
		fig|955.1.peg.1474	CDS	culex37f09.p1k	5160	4678	-	483	Mobile element protein
		fig|955.1.peg.1484	CDS	culex37f09.p1k	15988	15581	-	408	Mobile element protein
		fig|955.1.peg.1485	CDS	culex37f09.p1k	16516	16133	-	384	Mobile element protein
		fig|955.1.peg.1486	CDS	culex37f09.p1k	17413	16682	-	732	Mobile element protein
		fig|955.1.peg.1487	CDS	culex160e12.q1k	772	182	-	591	Mobile element protein
		fig|955.1.peg.1507	CDS	culex160e12.q1k	25453	26325	+	873	Mobile element protein
		fig|955.1.peg.1508	CDS	culex160e12.q1k	26848	26372	-	477	Mobile element protein
		fig|955.1.peg.1509	CDS	culex160e12.q1k	27939	27067	-	873	Mobile element protein
		fig|955.1.peg.1511	CDS	culex160e12.q1k	28406	28735	+	330	Mobile element protein
		fig|955.1.peg.1514	CDS	culex160e12.q1k	30140	29544	-	597	Mobile element protein
		fig|955.1.peg.1526	CDS	culex16c12.p1k	14148	15020	+	873	Mobile element protein
		fig|955.1.peg.1547	CDS	culex16c12.p1k	33201	33064	-	138	Mobile element protein
		fig|955.1.peg.1549	CDS	culex102c04.p1k	885	94	-	792	Mobile element protein
		fig|955.1.peg.1560	CDS	culex102c04.p1k	12390	13490	+	1101	Mobile element protein
		fig|955.1.peg.1561	CDS	culex102c04.p1k	13496	13627	+	132	Mobile element protein
		fig|955.1.peg.1570	CDS	culex102c04.p1k	21652	22524	+	873	Mobile element protein
		fig|955.1.peg.1584	CDS	wPip_culex15b06	29	313	+	285	Mobile element protein
	IS elements									157
wPpe	group II intron	-	-	-	-	-	-	-	-
	mobile element	fig|6666666.425803.peg.109	CDS	wPpe_NZ_MJMG01000001	98290	98141	-	150	Mobile element protein
		fig|6666666.425803.peg.431	CDS	NZ_MJMG01000003.1	22176	21970	-	207	Mobile element protein
		fig|6666666.425803.peg.938	CDS	NZ_MJMG01000010.1	53277	53366	+	90	Mobile element protein
		fig|6666666.425803.peg.959	CDS	NZ_MJMG01000011.1	13531	13698	+	168	Mobile element protein
		fig|6666666.425803.peg.961	CDS	NZ_MJMG01000011.1	13850	14083	+	234	Mobile element protein
	IS elements									7
wstri	group II intron	fig|368602.8.peg.17	CDS	MUIX01000001.1	14980	13754	-	1227	Retron-type RNA-directed DNA polymerase (EC 2.7.7.49)
		fig|368602.8.peg.28	CDS	MUIX01000001.1	22475	23326	+	852	Retron-type RNA-directed DNA polymerase (EC 2.7.7.49)
		fig|368602.8.peg.30	CDS	MUIX01000001.1	23840	25084	+	1245	Retron-type RNA-directed DNA polymerase (EC 2.7.7.49)
		fig|368602.8.peg.31	CDS	MUIX01000001.1	25138	25872	+	735	Retron-type RNA-directed DNA polymerase (EC 2.7.7.49)
		fig|368602.8.peg.37	CDS	MUIX01000001.1	28602	29453	+	852	Retron-type RNA-directed DNA polymerase (EC 2.7.7.49)
		fig|368602.8.peg.39	CDS	MUIX01000001.1	29967	31211	+	1245	Retron-type RNA-directed DNA polymerase (EC 2.7.7.49)
		fig|368602.8.peg.40	CDS	MUIX01000001.1	31265	32230	+	966	Retron-type RNA-directed DNA polymerase (EC 2.7.7.49)
		fig|368602.8.peg.43	CDS	MUIX01000001.1	38813	40057	+	1245	Retron-type RNA-directed DNA polymerase (EC 2.7.7.49)
		fig|368602.8.peg.44	CDS	MUIX01000001.1	40111	40845	+	735	Retron-type RNA-directed DNA polymerase (EC 2.7.7.49)
		fig|368602.8.peg.81	CDS	MUIX01000001.1	75109	73883	-	1227	Retron-type RNA-directed DNA polymerase (EC 2.7.7.49)
		fig|368602.8.peg.108	CDS	MUIX01000001.1	98449	97136	-	1314	Retron-type RNA-directed DNA polymerase (EC 2.7.7.49)
		fig|368602.8.peg.132	CDS	MUIX01000001.1	118288	119757	+	1470	Retron-type RNA-directed DNA polymerase (EC 2.7.7.49)
		fig|368602.8.peg.190	CDS	MUIX01000001.1	177581	176355	-	1227	Retron-type RNA-directed DNA polymerase (EC 2.7.7.49)
		fig|368602.8.peg.208	CDS	MUIX01000001.1	190567	191880	+	1314	Retron-type RNA-directed DNA polymerase (EC 2.7.7.49)
		fig|368602.8.peg.219	CDS	MUIX01000001.1	210525	210046	-	480	Retron-type RNA-directed DNA polymerase (EC 2.7.7.49)
		fig|368602.8.peg.279	CDS	MUIX01000001.1	258901	257630	-	1272	Retron-type RNA-directed DNA polymerase (EC 2.7.7.49)
		fig|368602.8.peg.342	CDS	MUIX01000001.1	318580	317309	-	1272	Retron-type RNA-directed DNA polymerase (EC 2.7.7.49)
		fig|368602.8.peg.353	CDS	MUIX01000001.1	329350	330594	+	1245	Retron-type RNA-directed DNA polymerase (EC 2.7.7.49)
		fig|368602.8.peg.354	CDS	MUIX01000001.1	330648	331382	+	735	Retron-type RNA-directed DNA polymerase (EC 2.7.7.49)
		fig|368602.8.peg.394	CDS	MUIX01000001.1	373387	372161	-	1227	Retron-type RNA-directed DNA polymerase (EC 2.7.7.49)
		fig|368602.8.peg.644	CDS	MUIX01000001.1	642493	643974	+	1482	Retron-type RNA-directed DNA polymerase (EC 2.7.7.49)
		fig|368602.8.peg.656	CDS	MUIX01000001.1	657736	656510	-	1227	Retron-type RNA-directed DNA polymerase (EC 2.7.7.49)
		fig|368602.8.peg.660	CDS	MUIX01000001.1	662316	661003	-	1314	Retron-type RNA-directed DNA polymerase (EC 2.7.7.49)
		fig|368602.8.peg.701	CDS	MUIX01000001.1	696321	695050	-	1272	Retron-type RNA-directed DNA polymerase (EC 2.7.7.49)
		fig|368602.8.peg.767	CDS	MUIX01000001.1	781667	780198	-	1470	Retron-type RNA-directed DNA polymerase (EC 2.7.7.49)
		fig|368602.8.peg.977	CDS	MUIX01000001.1	970601	969375	-	1227	Retron-type RNA-directed DNA polymerase (EC 2.7.7.49)
		fig|368602.8.peg.1080	CDS	MUIX01000001.1	1060427	1059156	-	1272	Retron-type RNA-directed DNA polymerase (EC 2.7.7.49)
		fig|368602.8.peg.1261	CDS	MUIX01000001.1	1239295	1238561	-	735	Retron-type RNA-directed DNA polymerase (EC 2.7.7.49)
		fig|368602.8.peg.1262	CDS	MUIX01000001.1	1240593	1239349	-	1245	Retron-type RNA-directed DNA polymerase (EC 2.7.7.49)
		fig|368602.8.peg.1264	CDS	MUIX01000001.1	1241958	1241107	-	852	Retron-type RNA-directed DNA polymerase (EC 2.7.7.49)
		fig|368602.8.peg.1312	CDS	MUIX01000001.1	1287747	1288988	+	1242	Retron-type RNA-directed DNA polymerase (EC 2.7.7.49)
		fig|368602.8.peg.1343	CDS	MUIX01000001.1	1314385	1315854	+	1470	Retron-type RNA-directed DNA polymerase (EC 2.7.7.49)
		fig|368602.8.peg.1376	CDS	MUIX01000001.1	1340599	1342146	+	1548	Retron-type RNA-directed DNA polymerase (EC 2.7.7.49)
		fig|368602.8.peg.1443	CDS	MUIX01000001.1	1413840	1415321	+	1482	Retron-type RNA-directed DNA polymerase (EC 2.7.7.49)
		fig|368602.8.peg.1506	CDS	MUIX01000001.1	1474450	1473209	-	1242	Retron-type RNA-directed DNA polymerase (EC 2.7.7.49)
		fig|368602.8.peg.1514	CDS	MUIX01000001.1	1481600	1480119	-	1482	Retron-type RNA-directed DNA polymerase (EC 2.7.7.49)
		fig|368602.8.peg.1524	CDS	MUIX01000001.1	1488474	1489700	+	1227	Retron-type RNA-directed DNA polymerase (EC 2.7.7.49)
		fig|368602.8.peg.1580	CDS	MUIX01000001.1	1549498	1550769	+	1272	Retron-type RNA-directed DNA polymerase (EC 2.7.7.49)
		fig|368602.8.peg.1587	CDS	MUIX01000001.1	1561281	1562594	+	1314	Retron-type RNA-directed DNA polymerase (EC 2.7.7.49)
		fig|368602.8.peg.1591	CDS	MUIX01000001.1	1568851	1567370	-	1482	Retron-type RNA-directed DNA polymerase (EC 2.7.7.49)
		fig|368602.8.peg.1599	CDS	MUIX01000001.1	1576075	1577346	+	1272	Retron-type RNA-directed DNA polymerase (EC 2.7.7.49)
		fig|368602.8.peg.1604	CDS	MUIX01000001.1	1582692	1581451	-	1242	Retron-type RNA-directed DNA polymerase (EC 2.7.7.49)
		fig|368602.8.peg.1610	CDS	MUIX01000001.1	1586192	1584879	-	1314	Retron-type RNA-directed DNA polymerase (EC 2.7.7.49)
		fig|368602.8.peg.1618	CDS	MUIX01000001.1	1592503	1591262	-	1242	Retron-type RNA-directed DNA polymerase (EC 2.7.7.49)
		fig|368602.8.peg.1624	CDS	MUIX01000001.1	1596003	1594690	-	1314	Retron-type RNA-directed DNA polymerase (EC 2.7.7.49)
		fig|368602.8.peg.1654	CDS	MUIX01000002.1	16889	15576	-	1314	Retron-type RNA-directed DNA polymerase (EC 2.7.7.49)
		fig|368602.8.peg.1657	CDS	MUIX01000002.1	19278	20759	+	1482	Retron-type RNA-directed DNA polymerase (EC 2.7.7.49)
		fig|368602.8.peg.1659	CDS	MUIX01000002.1	21319	21798	+	480	Retron-type RNA-directed DNA polymerase (EC 2.7.7.49)
		fig|368602.8.peg.1708	CDS	MUIX01000002.1	63777	62464	-	1314	Retron-type RNA-directed DNA polymerase (EC 2.7.7.49)
		fig|368602.8.peg.1715	CDS	MUIX01000002.1	70074	71345	+	1272	Retron-type RNA-directed DNA polymerase (EC 2.7.7.49)
		fig|368602.8.peg.1762	CDS	MUIX01000002.1	109901	108630	-	1272	Retron-type RNA-directed DNA polymerase (EC 2.7.7.49)
		fig|368602.8.peg.1798	CDS	MUIX01000002.1	152978	154162	+	1185	Retron-type RNA-directed DNA polymerase (EC 2.7.7.49)
		fig|368602.8.peg.1799	CDS	MUIX01000002.1	154216	154950	+	735	Retron-type RNA-directed DNA polymerase (EC 2.7.7.49)
		fig|368602.8.peg.1805	CDS	MUIX01000002.1	160079	161305	+	1227	Retron-type RNA-directed DNA polymerase (EC 2.7.7.49)
	mobile element	fig|368602.8.peg.23	CDS	MUIX01000001.1	17370	18716	+	1347	Mobile element protein
		fig|368602.8.peg.96	CDS	MUIX01000001.1	88853	89002	+	150	Mobile element protein
		fig|368602.8.peg.103	CDS	MUIX01000001.1	95367	95218	-	150	Mobile element protein
		fig|368602.8.peg.196	CDS	MUIX01000001.1	179971	181317	+	1347	Mobile element protein
		fig|368602.8.peg.227	CDS	MUIX01000001.1	216498	216647	+	150	Mobile element protein
		fig|368602.8.peg.235	CDS	MUIX01000001.1	223177	223326	+	150	Mobile element protein
		fig|368602.8.peg.252	CDS	MUIX01000001.1	242563	241616	-	948	Mobile element protein
		fig|368602.8.peg.262	CDS	MUIX01000001.1	247657	247508	-	150	Mobile element protein
		fig|368602.8.peg.275	CDS	MUIX01000001.1	255418	255567	+	150	Mobile element protein
		fig|368602.8.peg.287	CDS	MUIX01000001.1	264423	265121	+	699	Mobile element protein
		fig|368602.8.peg.295	CDS	MUIX01000001.1	280878	279931	-	948	Mobile element protein
		fig|368602.8.peg.317	CDS	MUIX01000001.1	296748	295402	-	1347	Mobile element protein
		fig|368602.8.peg.319	CDS	MUIX01000001.1	298277	298498	+	222	Mobile element protein
		fig|368602.8.peg.321	CDS	MUIX01000001.1	299137	299253	+	117	Mobile element protein
		fig|368602.8.peg.344	CDS	MUIX01000001.1	319167	320039	+	873	Mobile element protein
		fig|368602.8.peg.366	CDS	MUIX01000001.1	344772	344921	+	150	Mobile element protein
		fig|368602.8.peg.380	CDS	MUIX01000001.1	362060	361650	-	411	Mobile element protein
		fig|368602.8.peg.381	CDS	MUIX01000001.1	362483	362103	-	381	Mobile element protein
		fig|368602.8.peg.391	CDS	MUIX01000001.1	370613	371110	+	498	Mobile element protein
		fig|368602.8.peg.414	CDS	MUIX01000001.1	392882	393829	+	948	Mobile element protein
		fig|368602.8.peg.440	CDS	MUIX01000001.1	417169	417318	+	150	Mobile element protein
		fig|368602.8.peg.443	CDS	MUIX01000001.1	419148	418999	-	150	Mobile element protein
		fig|368602.8.peg.457	CDS	MUIX01000001.1	433674	433264	-	411	Mobile element protein
		fig|368602.8.peg.458	CDS	MUIX01000001.1	434097	433717	-	381	Mobile element protein
		fig|368602.8.peg.554	CDS	MUIX01000001.1	533338	533033	-	306	Mobile element protein
		fig|368602.8.peg.576	CDS	MUIX01000001.1	560179	560655	+	477	Mobile element protein
		fig|368602.8.peg.577	CDS	MUIX01000001.1	560621	560740	+	120	Mobile element protein
		fig|368602.8.peg.578	CDS	MUIX01000001.1	560755	561102	+	348	Mobile element protein
		fig|368602.8.peg.628	CDS	MUIX01000001.1	626680	626829	+	150	Mobile element protein
		fig|368602.8.peg.669	CDS	MUIX01000001.1	667114	666965	-	150	Mobile element protein
		fig|368602.8.peg.689	CDS	MUIX01000001.1	683754	683617	-	138	Mobile element protein
		fig|368602.8.peg.703	CDS	MUIX01000001.1	696903	697778	+	876	Mobile element protein
		fig|368602.8.peg.706	CDS	MUIX01000001.1	707063	706191	-	873	Mobile element protein
		fig|368602.8.peg.715	CDS	MUIX01000001.1	719300	718803	-	498	Mobile element protein
		fig|368602.8.peg.786	CDS	MUIX01000001.1	798428	797919	-	510	Mobile element protein
		fig|368602.8.peg.787	CDS	MUIX01000001.1	798913	798800	-	114	Mobile element protein
		fig|368602.8.peg.811	CDS	MUIX01000001.1	823415	822069	-	1347	Mobile element protein
		fig|368602.8.peg.840	CDS	MUIX01000001.1	851013	850840	-	174	Mobile element protein
		fig|368602.8.peg.842	CDS	MUIX01000001.1	851928	852041	+	114	Mobile element protein
		fig|368602.8.peg.845	CDS	MUIX01000001.1	852731	852886	+	156	Mobile element protein
		fig|368602.8.peg.922	CDS	MUIX01000001.1	921951	921784	-	168	Mobile element protein
		fig|368602.8.peg.923	CDS	MUIX01000001.1	922204	922079	-	126	Mobile element protein
		fig|368602.8.peg.981	CDS	MUIX01000001.1	971913	972062	+	150	Mobile element protein
		fig|368602.8.peg.992	CDS	MUIX01000001.1	982194	982343	+	150	Mobile element protein
		fig|368602.8.peg.1005	CDS	MUIX01000001.1	992272	991400	-	873	Mobile element protein
		fig|368602.8.peg.1008	CDS	MUIX01000001.1	995596	994250	-	1347	Mobile element protein
		fig|368602.8.peg.1010	CDS	MUIX01000001.1	995884	996339	+	456	Mobile element protein
		fig|368602.8.peg.1011	CDS	MUIX01000001.1	996348	996761	+	414	Mobile element protein
		fig|368602.8.peg.1012	CDS	MUIX01000001.1	996866	996997	+	132	Mobile element protein
		fig|368602.8.peg.1054	CDS	MUIX01000001.1	1035134	1034187	-	948	Mobile element protein
		fig|368602.8.peg.1056	CDS	MUIX01000001.1	1037348	1036002	-	1347	Mobile element protein
		fig|368602.8.peg.1060	CDS	MUIX01000001.1	1040617	1040468	-	150	Mobile element protein
		fig|368602.8.peg.1082	CDS	MUIX01000001.1	1061014	1061886	+	873	Mobile element protein
		fig|368602.8.peg.1161	CDS	MUIX01000001.1	1159348	1159473	+	126	Mobile element protein
		fig|368602.8.peg.1212	CDS	MUIX01000001.1	1197114	1196965	-	150	Mobile element protein
		fig|368602.8.peg.1245	CDS	MUIX01000001.1	1223093	1223242	+	150	Mobile element protein
		fig|368602.8.peg.1247	CDS	MUIX01000001.1	1224153	1225499	+	1347	Mobile element protein
		fig|368602.8.peg.1292	CDS	MUIX01000001.1	1273206	1273057	-	150	Mobile element protein
		fig|368602.8.peg.1370	CDS	MUIX01000001.1	1337921	1337769	-	153	Mobile element protein
		fig|368602.8.peg.1388	CDS	MUIX01000001.1	1367815	1368243	+	429	Mobile element protein
		fig|368602.8.peg.1404	CDS	MUIX01000001.1	1378346	1378197	-	150	Mobile element protein
		fig|368602.8.peg.1410	CDS	MUIX01000001.1	1382200	1382349	+	150	Mobile element protein
		fig|368602.8.peg.1432	CDS	MUIX01000001.1	1402164	1402322	+	159	Mobile element protein
		fig|368602.8.peg.1492	CDS	MUIX01000001.1	1461761	1461582	-	180	Mobile element protein
		fig|368602.8.peg.1500	CDS	MUIX01000001.1	1465595	1466185	+	591	Mobile element protein
		fig|368602.8.peg.1509	CDS	MUIX01000001.1	1477470	1476523	-	948	Mobile element protein
		fig|368602.8.peg.1511	CDS	MUIX01000001.1	1478191	1478511	+	321	Mobile element protein
		fig|368602.8.peg.1512	CDS	MUIX01000001.1	1478514	1478810	+	297	Mobile element protein
		fig|368602.8.peg.1563	CDS	MUIX01000001.1	1532161	1532012	-	150	Mobile element protein
		fig|368602.8.peg.1578	CDS	MUIX01000001.1	1548911	1548039	-	873	Mobile element protein
		fig|368602.8.peg.1581	CDS	MUIX01000001.1	1551001	1550858	-	144	Mobile element protein
		fig|368602.8.peg.1650	CDS	MUIX01000002.1	13813	13664	-	150	Mobile element protein
		fig|368602.8.peg.1662	CDS	MUIX01000002.1	24502	25089	+	588	Mobile element protein
		fig|368602.8.peg.1676	CDS	MUIX01000002.1	41983	41036	-	948	Mobile element protein
		fig|368602.8.peg.1684	CDS	MUIX01000002.1	46876	45929	-	948	Mobile element protein
	IS elements									83
wTpre	group II intron	fig|125593.4.peg.526	CDS	NZ_CM003641.1	421271	420969	-	303	Retron-type RNA-directed DNA polymerase (EC 2.7.7.49)
		fig|125593.4.peg.527	CDS	NZ_CM003641.1	421627	421268	-	360	Retron-type RNA-directed DNA polymerase (EC 2.7.7.49)
		fig|125593.4.peg.528	CDS	NZ_CM003641.1	421909	421640	-	270	Retron-type RNA-directed DNA polymerase (EC 2.7.7.49)
	mobile element	fig|125593.4.peg.19	CDS	NZ_CM003641.1	19000	19152	+	153	Mobile element protein
		fig|125593.4.peg.20	CDS	NZ_CM003641.1	19459	19599	+	141	Mobile element protein
		fig|125593.4.peg.83	CDS	NZ_CM003641.1	63818	63934	+	117	Mobile element protein
		fig|125593.4.peg.84	CDS	NZ_CM003641.1	64010	64162	+	153	Mobile element protein
		fig|125593.4.peg.103	CDS	NZ_CM003641.1	81741	81454	-	288	Mobile element protein
		fig|125593.4.peg.116	CDS	NZ_CM003641.1	92046	92351	+	306	Mobile element protein
		fig|125593.4.peg.133	CDS	NZ_CM003641.1	102732	102869	+	138	Mobile element protein
		fig|125593.4.peg.143	CDS	NZ_CM003641.1	110438	110322	-	117	Mobile element protein
		fig|125593.4.peg.305	CDS	NZ_CM003641.1	246336	246452	+	117	Mobile element protein
		fig|125593.4.peg.327	CDS	NZ_CM003641.1	258863	259054	+	192	Mobile element protein
		fig|125593.4.peg.353	CDS	NZ_CM003641.1	280927	281193	+	267	Mobile element protein
		fig|125593.4.peg.354	CDS	NZ_CM003641.1	281316	281621	+	306	Mobile element protein
		fig|125593.4.peg.404	CDS	NZ_CM003641.1	315522	315394	-	129	Mobile element protein
		fig|125593.4.peg.405	CDS	NZ_CM003641.1	315730	315599	-	132	Mobile element protein
		fig|125593.4.peg.456	CDS	NZ_CM003641.1	360148	359957	-	192	Mobile element protein
		fig|125593.4.peg.532	CDS	NZ_CM003641.1	425795	426100	+	306	Mobile element protein
		fig|125593.4.peg.543	CDS	NZ_CM003641.1	439570	440172	+	603	Mobile element protein
		fig|125593.4.peg.564	CDS	NZ_CM003641.1	455497	455679	+	183	Mobile element protein
		fig|125593.4.peg.565	CDS	NZ_CM003641.1	455683	455811	+	129	Mobile element protein
		fig|125593.4.peg.566	CDS	NZ_CM003641.1	455838	456071	+	234	Mobile element protein
		fig|125593.4.peg.567	CDS	NZ_CM003641.1	456225	456827	+	603	Mobile element protein
		fig|125593.4.peg.768	CDS	NZ_CM003641.1	625607	625491	-	117	Mobile element protein
		fig|125593.4.peg.847	CDS	NZ_CM003641.1	688739	688137	-	603	Mobile element protein
		fig|125593.4.peg.848	CDS	NZ_CM003641.1	689126	688893	-	234	Mobile element protein
		fig|125593.4.peg.849	CDS	NZ_CM003641.1	689281	689153	-	129	Mobile element protein
		fig|125593.4.peg.850	CDS	NZ_CM003641.1	689467	689285	-	183	Mobile element protein
		fig|125593.4.peg.933	CDS	NZ_CM003641.1	754707	754105	-	603	Mobile element protein
		fig|125593.4.peg.934	CDS	NZ_CM003641.1	755094	754861	-	234	Mobile element protein
		fig|125593.4.peg.935	CDS	NZ_CM003641.1	755249	755121	-	129	Mobile element protein
		fig|125593.4.peg.936	CDS	NZ_CM003641.1	755435	755253	-	183	Mobile element protein
		fig|125593.4.peg.937	CDS	NZ_CM003641.1	755848	755654	-	195	Mobile element protein
		fig|125593.4.peg.938	CDS	NZ_CM003641.1	755963	755838	-	126	Mobile element protein
		fig|125593.4.peg.939	CDS	NZ_CM003641.1	756131	755988	-	144	Mobile element protein
		fig|125593.4.peg.964	CDS	NZ_CM003641.1	772019	772135	+	117	Mobile element protein
		fig|125593.4.peg.987	CDS	NZ_CM003641.1	789463	788861	-	603	Mobile element protein
		fig|125593.4.peg.988	CDS	NZ_CM003641.1	789850	789617	-	234	Mobile element protein
		fig|125593.4.peg.989	CDS	NZ_CM003641.1	790005	789877	-	129	Mobile element protein
		fig|125593.4.peg.990	CDS	NZ_CM003641.1	790191	790009	-	183	Mobile element protein
		fig|125593.4.peg.1095	CDS	NZ_CM003641.1	874360	874542	+	183	Mobile element protein
		fig|125593.4.peg.1096	CDS	NZ_CM003641.1	874546	874674	+	129	Mobile element protein
		fig|125593.4.peg.1097	CDS	NZ_CM003641.1	874701	874934	+	234	Mobile element protein
		fig|125593.4.peg.1098	CDS	NZ_CM003641.1	875088	875690	+	603	Mobile element protein
		fig|125593.4.peg.1104	CDS	NZ_CM003641.1	882093	882209	+	117	Mobile element protein
		fig|125593.4.peg.1176	CDS	NZ_CM003641.1	938835	938692	-	144	Mobile element protein
		fig|125593.4.peg.1192	CDS	NZ_CM003641.1	952419	952276	-	144	Mobile element protein
		fig|125593.4.peg.1193	CDS	NZ_CM003641.1	952656	952498	-	159	Mobile element protein
		fig|125593.4.peg.1194	CDS	NZ_CM003641.1	952864	952733	-	132	Mobile element protein
		fig|125593.4.peg.1298	CDS	NZ_CM003641.1	1057695	1057877	+	183	Mobile element protein
		fig|125593.4.peg.1299	CDS	NZ_CM003641.1	1057881	1058009	+	129	Mobile element protein
		fig|125593.4.peg.1300	CDS	NZ_CM003641.1	1058036	1058269	+	234	Mobile element protein
		fig|125593.4.peg.1301	CDS	NZ_CM003641.1	1058423	1059025	+	603	Mobile element protein
		fig|125593.4.peg.1360	CDS	NZ_CM003641.1	1110505	1110347	-	159	Mobile element protein
	IS elements									26
wVulC	group II intron	fig|1220511.6.peg.141	CDS	ALWU01000001.1	131094	130579	-	516	Retron-type RNA-directed DNA polymerase (EC 2.7.7.49)
		fig|1220511.6.peg.214	CDS	ALWU01000001.1	194427	193747	-	681	Retron-type RNA-directed DNA polymerase (EC 2.7.7.49)
		fig|1220511.6.peg.216	CDS	ALWU01000001.1	194982	195479	+	498	Retron-type RNA-directed DNA polymerase (EC 2.7.7.49)
		fig|1220511.6.peg.344	CDS	ALWU01000001.1	300284	299736	-	549	Retron-type RNA-directed DNA polymerase (EC 2.7.7.49)
		fig|1220511.6.peg.345	CDS	ALWU01000001.1	301515	300343	-	1173	Retron-type RNA-directed DNA polymerase (EC 2.7.7.49)
		fig|1220511.6.peg.347	CDS	ALWU01000001.1	302964	302620	-	345	Retron-type RNA-directed DNA polymerase (EC 2.7.7.49)
		fig|1220511.6.peg.352	CDS	ALWU01000001.1	304451	304873	+	423	Retron-type RNA-directed DNA polymerase (EC 2.7.7.49)
		fig|1220511.6.peg.363	CDS	ALWU01000001.1	311311	311826	+	516	Retron-type RNA-directed DNA polymerase (EC 2.7.7.49)
		fig|1220511.6.peg.379	CDS	ALWU01000001.1	323123	322341	-	783	Retron-type RNA-directed DNA polymerase (EC 2.7.7.49)
		fig|1220511.6.peg.699	CDS	ALWU01000002.1	14691	13576	-	1116	Retron-type RNA-directed DNA polymerase (EC 2.7.7.49)
		fig|1220511.6.peg.700	CDS	ALWU01000002.1	15415	14744	-	672	Retron-type RNA-directed DNA polymerase (EC 2.7.7.49)
		fig|1220511.6.peg.847	CDS	ALWU01000005.1	30121	30366	+	246	Retron-type RNA-directed DNA polymerase (EC 2.7.7.49)
		fig|1220511.6.peg.857	CDS	ALWU01000005.1	36848	37093	+	246	Retron-type RNA-directed DNA polymerase (EC 2.7.7.49)
		fig|1220511.6.peg.946	CDS	ALWU01000005.1	113463	112963	-	501	Retron-type RNA-directed DNA polymerase (EC 2.7.7.49)
		fig|1220511.6.peg.1040	CDS	ALWU01000005.1	190520	192301	+	1782	Retron-type RNA-directed DNA polymerase (EC 2.7.7.49)
		fig|1220511.6.peg.1079	CDS	ALWU01000006.1	3901	5682	+	1782	Retron-type RNA-directed DNA polymerase (EC 2.7.7.49)
		fig|1220511.6.peg.1108	CDS	ALWU01000006.1	28951	29604	+	654	Retron-type RNA-directed DNA polymerase (EC 2.7.7.49)
		fig|1220511.6.peg.1113	CDS	ALWU01000006.1	32799	33422	+	624	Retron-type RNA-directed DNA polymerase (EC 2.7.7.49)
		fig|1220511.6.peg.1327	CDS	ALWU01000008.1	175500	174985	-	516	Retron-type RNA-directed DNA polymerase (EC 2.7.7.49)
		fig|1220511.6.peg.1530	CDS	ALWU01000010.1	148506	148321	-	186	Retron-type RNA-directed DNA polymerase (EC 2.7.7.49)
		fig|1220511.6.peg.1602	CDS	ALWU01000010.1	208558	208139	-	420	Retron-type RNA-directed DNA polymerase (EC 2.7.7.49)
		fig|1220511.6.peg.1603	CDS	ALWU01000010.1	208853	208548	-	306	Retron-type RNA-directed DNA polymerase (EC 2.7.7.49)
		fig|1220511.6.peg.1610	CDS	ALWU01000010.1	212470	212775	+	306	Retron-type RNA-directed DNA polymerase (EC 2.7.7.49)
		fig|1220511.6.peg.1611	CDS	ALWU01000010.1	212765	213184	+	420	Retron-type RNA-directed DNA polymerase (EC 2.7.7.49)
		fig|1220511.6.peg.1690	CDS	ALWU01000010.1	276574	277398	+	825	Retron-type RNA-directed DNA polymerase (EC 2.7.7.49)
		fig|1220511.6.peg.1691	CDS	ALWU01000010.1	277373	277630	+	258	Retron-type RNA-directed DNA polymerase (EC 2.7.7.49)
		fig|1220511.6.peg.1692	CDS	ALWU01000010.1	277620	278039	+	420	Retron-type RNA-directed DNA polymerase (EC 2.7.7.49)
		fig|1220511.6.peg.1799	CDS	ALWU01000010.1	377187	376435	-	753	Retron-type RNA-directed DNA polymerase (EC 2.7.7.49)
		fig|1220511.6.peg.1801	CDS	ALWU01000010.1	377742	378239	+	498	Retron-type RNA-directed DNA polymerase (EC 2.7.7.49)
		fig|1220511.6.peg.1941	CDS	ALWU01000010.1	507287	507802	+	516	Retron-type RNA-directed DNA polymerase (EC 2.7.7.49)
	mobile element	fig|1220511.6.peg.1	CDS	ALWU01000001.1	486	229	-	258	Mobile element protein
		fig|1220511.6.peg.2	CDS	ALWU01000001.1	719	555	-	165	Mobile element protein
		fig|1220511.6.peg.9	CDS	ALWU01000001.1	6218	6790	+	573	Mobile element protein
		fig|1220511.6.peg.10	CDS	ALWU01000001.1	7059	7457	+	399	Mobile element protein
		fig|1220511.6.peg.11	CDS	ALWU01000001.1	7489	7695	+	207	Mobile element protein
		fig|1220511.6.peg.12	CDS	ALWU01000001.1	7703	8392	+	690	Mobile element protein
		fig|1220511.6.peg.17	CDS	ALWU01000001.1	11853	13052	+	1200	Mobile element protein
		fig|1220511.6.peg.20	CDS	ALWU01000001.1	15013	14717	-	297	Mobile element protein
		fig|1220511.6.peg.103	CDS	ALWU01000001.1	101350	101787	+	438	Mobile element protein
		fig|1220511.6.peg.104	CDS	ALWU01000001.1	101835	102008	+	174	Mobile element protein
		fig|1220511.6.peg.121	CDS	ALWU01000001.1	119941	119159	-	783	Mobile element protein
		fig|1220511.6.peg.122	CDS	ALWU01000001.1	120201	120010	-	192	Mobile element protein
		fig|1220511.6.peg.125	CDS	ALWU01000001.1	122714	122956	+	243	Mobile element protein
		fig|1220511.6.peg.126	CDS	ALWU01000001.1	123164	123298	+	135	Mobile element protein
		fig|1220511.6.peg.127	CDS	ALWU01000001.1	123592	123723	+	132	Mobile element protein
		fig|1220511.6.peg.130	CDS	ALWU01000001.1	125723	125331	-	393	Mobile element protein
		fig|1220511.6.peg.131	CDS	ALWU01000001.1	125959	125828	-	132	Mobile element protein
		fig|1220511.6.peg.132	CDS	ALWU01000001.1	126387	126253	-	135	Mobile element protein
		fig|1220511.6.peg.133	CDS	ALWU01000001.1	126711	126595	-	117	Mobile element protein
		fig|1220511.6.peg.143	CDS	ALWU01000001.1	131924	132277	+	354	Mobile element protein
		fig|1220511.6.peg.144	CDS	ALWU01000001.1	132473	132592	+	120	Mobile element protein
		fig|1220511.6.peg.148	CDS	ALWU01000001.1	133518	133796	+	279	Mobile element protein
		fig|1220511.6.peg.155	CDS	ALWU01000001.1	140437	140751	+	315	Mobile element protein
		fig|1220511.6.peg.156	CDS	ALWU01000001.1	140755	140922	+	168	Mobile element protein
		fig|1220511.6.peg.209	CDS	ALWU01000001.1	192037	191348	-	690	Mobile element protein
		fig|1220511.6.peg.211	CDS	ALWU01000001.1	192719	192588	-	132	Mobile element protein
		fig|1220511.6.peg.212	CDS	ALWU01000001.1	193147	193013	-	135	Mobile element protein
		fig|1220511.6.peg.213	CDS	ALWU01000001.1	193597	193355	-	243	Mobile element protein
		fig|1220511.6.peg.217	CDS	ALWU01000001.1	195487	195747	+	261	Mobile element protein
		fig|1220511.6.peg.218	CDS	ALWU01000001.1	196019	196246	+	228	Mobile element protein
		fig|1220511.6.peg.219	CDS	ALWU01000001.1	196338	196508	+	171	Mobile element protein
		fig|1220511.6.peg.233	CDS	ALWU01000001.1	207218	207084	-	135	Mobile element protein
		fig|1220511.6.peg.234	CDS	ALWU01000001.1	207668	207426	-	243	Mobile element protein
		fig|1220511.6.peg.238	CDS	ALWU01000001.1	210025	209894	-	132	Mobile element protein
		fig|1220511.6.peg.239	CDS	ALWU01000001.1	210453	210319	-	135	Mobile element protein
		fig|1220511.6.peg.240	CDS	ALWU01000001.1	210903	210661	-	243	Mobile element protein
		fig|1220511.6.peg.266	CDS	ALWU01000001.1	233597	233767	+	171	Mobile element protein
		fig|1220511.6.peg.267	CDS	ALWU01000001.1	234108	234236	+	129	Mobile element protein
		fig|1220511.6.peg.285	CDS	ALWU01000001.1	254207	254013	-	195	Mobile element protein
		fig|1220511.6.peg.293	CDS	ALWU01000001.1	256508	256822	+	315	Mobile element protein
		fig|1220511.6.peg.294	CDS	ALWU01000001.1	256779	257138	+	360	Mobile element protein
		fig|1220511.6.peg.305	CDS	ALWU01000001.1	266087	266440	+	354	Mobile element protein
		fig|1220511.6.peg.319	CDS	ALWU01000001.1	279147	279266	+	120	Mobile element protein
		fig|1220511.6.peg.320	CDS	ALWU01000001.1	279325	279447	+	123	Mobile element protein
		fig|1220511.6.peg.321	CDS	ALWU01000001.1	280487	279855	-	633	Mobile element protein
		fig|1220511.6.peg.322	CDS	ALWU01000001.1	281443	281036	-	408	Mobile element protein
		fig|1220511.6.peg.323	CDS	ALWU01000001.1	282118	281828	-	291	Mobile element protein
		fig|1220511.6.peg.325	CDS	ALWU01000001.1	283228	283019	-	210	Mobile element protein
		fig|1220511.6.peg.330	CDS	ALWU01000001.1	287291	287196	-	96	Mobile element protein
		fig|1220511.6.peg.350	CDS	ALWU01000001.1	303646	304131	+	486	Mobile element protein
		fig|1220511.6.peg.351	CDS	ALWU01000001.1	304283	304438	+	156	Mobile element protein
		fig|1220511.6.peg.356	CDS	ALWU01000001.1	307442	308194	+	753	Mobile element protein
		fig|1220511.6.peg.358	CDS	ALWU01000001.1	309528	309839	+	312	Mobile element protein
		fig|1220511.6.peg.359	CDS	ALWU01000001.1	310346	309861	-	486	Mobile element protein
		fig|1220511.6.peg.374	CDS	ALWU01000001.1	320649	320807	+	159	Mobile element protein
		fig|1220511.6.peg.375	CDS	ALWU01000001.1	320768	320932	+	165	Mobile element protein
		fig|1220511.6.peg.376	CDS	ALWU01000001.1	321314	321550	+	237	Mobile element protein
		fig|1220511.6.peg.378	CDS	ALWU01000001.1	321911	322090	+	180	Mobile element protein
		fig|1220511.6.peg.381	CDS	ALWU01000001.1	324347	324514	+	168	Mobile element protein
		fig|1220511.6.peg.400	CDS	ALWU01000001.1	347078	346962	-	117	Mobile element protein
		fig|1220511.6.peg.401	CDS	ALWU01000001.1	347456	347331	-	126	Mobile element protein
		fig|1220511.6.peg.402	CDS	ALWU01000001.1	347609	347490	-	120	Mobile element protein
		fig|1220511.6.peg.489	CDS	ALWU01000001.1	418396	418241	-	156	Mobile element protein
		fig|1220511.6.peg.490	CDS	ALWU01000001.1	418520	418362	-	159	Mobile element protein
		fig|1220511.6.peg.491	CDS	ALWU01000001.1	418812	418621	-	192	Mobile element protein
		fig|1220511.6.peg.492	CDS	ALWU01000001.1	419048	418893	-	156	Mobile element protein
		fig|1220511.6.peg.493	CDS	ALWU01000001.1	419421	419302	-	120	Mobile element protein
		fig|1220511.6.peg.513	CDS	ALWU01000001.1	433083	432952	-	132	Mobile element protein
		fig|1220511.6.peg.514	CDS	ALWU01000001.1	433511	433377	-	135	Mobile element protein
		fig|1220511.6.peg.515	CDS	ALWU01000001.1	433982	433719	-	264	Mobile element protein
		fig|1220511.6.peg.523	CDS	ALWU01000001.1	441991	442206	+	216	Mobile element protein
		fig|1220511.6.peg.524	CDS	ALWU01000001.1	442250	442564	+	315	Mobile element protein
		fig|1220511.6.peg.525	CDS	ALWU01000001.1	442569	442751	+	183	Mobile element protein
		fig|1220511.6.peg.528	CDS	ALWU01000001.1	445242	445114	-	129	Mobile element protein
		fig|1220511.6.peg.530	CDS	ALWU01000001.1	445814	445677	-	138	Mobile element protein
		fig|1220511.6.peg.542	CDS	ALWU01000001.1	455260	455123	-	138	Mobile element protein
		fig|1220511.6.peg.543	CDS	ALWU01000001.1	455685	455530	-	156	Mobile element protein
		fig|1220511.6.peg.544	CDS	ALWU01000001.1	455849	455673	-	177	Mobile element protein
		fig|1220511.6.peg.555	CDS	ALWU01000001.1	467015	466848	-	168	Mobile element protein
		fig|1220511.6.peg.556	CDS	ALWU01000001.1	467491	467357	-	135	Mobile element protein
		fig|1220511.6.peg.557	CDS	ALWU01000001.1	468345	467593	-	753	Mobile element protein
		fig|1220511.6.peg.564	CDS	ALWU01000001.1	476088	475399	-	690	Mobile element protein
		fig|1220511.6.peg.565	CDS	ALWU01000001.1	476290	476096	-	195	Mobile element protein
		fig|1220511.6.peg.570	CDS	ALWU01000001.1	482031	481900	-	132	Mobile element protein
		fig|1220511.6.peg.571	CDS	ALWU01000001.1	482459	482325	-	135	Mobile element protein
		fig|1220511.6.peg.572	CDS	ALWU01000001.1	482909	482667	-	243	Mobile element protein
		fig|1220511.6.peg.600	CDS	ALWU01000001.1	513153	512971	-	183	Mobile element protein
		fig|1220511.6.peg.601	CDS	ALWU01000001.1	513472	513158	-	315	Mobile element protein
		fig|1220511.6.peg.602	CDS	ALWU01000001.1	513731	513516	-	216	Mobile element protein
		fig|1220511.6.peg.608	CDS	ALWU01000001.1	518428	518201	-	228	Mobile element protein
		fig|1220511.6.peg.609	CDS	ALWU01000001.1	518960	518700	-	261	Mobile element protein
		fig|1220511.6.peg.610	CDS	ALWU01000001.1	519153	518968	-	186	Mobile element protein
		fig|1220511.6.peg.625	CDS	ALWU01000001.1	536523	536729	+	207	Mobile element protein
		fig|1220511.6.peg.626	CDS	ALWU01000001.1	536737	537426	+	690	Mobile element protein
		fig|1220511.6.peg.628	CDS	ALWU01000001.1	539346	539149	-	198	Mobile element protein
		fig|1220511.6.peg.629	CDS	ALWU01000001.1	539530	539417	-	114	Mobile element protein
		fig|1220511.6.peg.640	CDS	ALWU01000001.1	551851	552099	+	249	Mobile element protein
		fig|1220511.6.peg.641	CDS	ALWU01000001.1	552254	552457	+	204	Mobile element protein
		fig|1220511.6.peg.652	CDS	ALWU01000001.1	562995	562864	-	132	Mobile element protein
		fig|1220511.6.peg.653	CDS	ALWU01000001.1	563423	563289	-	135	Mobile element protein
		fig|1220511.6.peg.654	CDS	ALWU01000001.1	563873	563631	-	243	Mobile element protein
		fig|1220511.6.peg.666	CDS	ALWU01000001.1	572408	572268	-	141	Mobile element protein
		fig|1220511.6.peg.671	CDS	ALWU01000001.1	576644	576159	-	486	Mobile element protein
		fig|1220511.6.peg.675	CDS	ALWU01000001.1	578067	578180	+	114	Mobile element protein
		fig|1220511.6.peg.676	CDS	ALWU01000001.1	578370	578242	-	129	Mobile element protein
		fig|1220511.6.peg.687	CDS	ALWU01000002.1	3779	3384	-	396	Mobile element protein
		fig|1220511.6.peg.733	CDS	ALWU01000003.1	899	117	-	783	Mobile element protein
		fig|1220511.6.peg.734	CDS	ALWU01000003.1	1159	968	-	192	Mobile element protein
		fig|1220511.6.peg.738	CDS	ALWU01000003.1	4170	3943	-	228	Mobile element protein
		fig|1220511.6.peg.739	CDS	ALWU01000003.1	4597	4442	-	156	Mobile element protein
		fig|1220511.6.peg.740	CDS	ALWU01000003.1	4761	4585	-	177	Mobile element protein
		fig|1220511.6.peg.742	CDS	ALWU01000003.1	5252	5025	-	228	Mobile element protein
		fig|1220511.6.peg.743	CDS	ALWU01000003.1	5784	5524	-	261	Mobile element protein
		fig|1220511.6.peg.744	CDS	ALWU01000003.1	6031	5792	-	240	Mobile element protein
		fig|1220511.6.peg.752	CDS	ALWU01000003.1	13094	13342	+	249	Mobile element protein
		fig|1220511.6.peg.753	CDS	ALWU01000003.1	13497	13700	+	204	Mobile element protein
		fig|1220511.6.peg.758	CDS	ALWU01000003.1	18497	17298	-	1200	Mobile element protein
		fig|1220511.6.peg.765	CDS	ALWU01000003.1	25105	25221	+	117	Mobile element protein
		fig|1220511.6.peg.766	CDS	ALWU01000003.1	25429	25563	+	135	Mobile element protein
		fig|1220511.6.peg.767	CDS	ALWU01000003.1	25857	25988	+	132	Mobile element protein
		fig|1220511.6.peg.768	CDS	ALWU01000003.1	26394	26059	-	336	Mobile element protein
		fig|1220511.6.peg.773	CDS	ALWU01000003.1	28454	29158	+	705	Mobile element protein
		fig|1220511.6.peg.817	CDS	ALWU01000005.1	1003	17	-	987	Mobile element protein
		fig|1220511.6.peg.819	CDS	ALWU01000005.1	1437	1589	+	153	Mobile element protein
		fig|1220511.6.peg.820	CDS	ALWU01000005.1	1543	1719	+	177	Mobile element protein
		fig|1220511.6.peg.822	CDS	ALWU01000005.1	2709	2915	+	207	Mobile element protein
		fig|1220511.6.peg.823	CDS	ALWU01000005.1	2923	3612	+	690	Mobile element protein
		fig|1220511.6.peg.853	CDS	ALWU01000005.1	35459	34677	-	783	Mobile element protein
		fig|1220511.6.peg.854	CDS	ALWU01000005.1	35719	35528	-	192	Mobile element protein
		fig|1220511.6.peg.888	CDS	ALWU01000005.1	62018	61236	-	783	Mobile element protein
		fig|1220511.6.peg.889	CDS	ALWU01000005.1	62278	62087	-	192	Mobile element protein
		fig|1220511.6.peg.890	CDS	ALWU01000005.1	63679	62495	-	1185	Mobile element protein
		fig|1220511.6.peg.899	CDS	ALWU01000005.1	74512	73760	-	753	Mobile element protein
		fig|1220511.6.peg.901	CDS	ALWU01000005.1	75096	75230	+	135	Mobile element protein
		fig|1220511.6.peg.902	CDS	ALWU01000005.1	75524	75655	+	132	Mobile element protein
		fig|1220511.6.peg.903	CDS	ALWU01000005.1	76284	75850	-	435	Mobile element protein
		fig|1220511.6.peg.944	CDS	ALWU01000005.1	111706	111897	+	192	Mobile element protein
		fig|1220511.6.peg.945	CDS	ALWU01000005.1	111966	112748	+	783	Mobile element protein
		fig|1220511.6.peg.948	CDS	ALWU01000005.1	114600	113848	-	753	Mobile element protein
		fig|1220511.6.peg.955	CDS	ALWU01000005.1	120253	119471	-	783	Mobile element protein
		fig|1220511.6.peg.956	CDS	ALWU01000005.1	120513	120322	-	192	Mobile element protein
		fig|1220511.6.peg.967	CDS	ALWU01000005.1	132323	132192	-	132	Mobile element protein
		fig|1220511.6.peg.968	CDS	ALWU01000005.1	132751	132617	-	135	Mobile element protein
		fig|1220511.6.peg.969	CDS	ALWU01000005.1	133075	132959	-	117	Mobile element protein
		fig|1220511.6.peg.971	CDS	ALWU01000005.1	133903	133739	-	165	Mobile element protein
		fig|1220511.6.peg.972	CDS	ALWU01000005.1	134204	133908	-	297	Mobile element protein
		fig|1220511.6.peg.983	CDS	ALWU01000005.1	146558	146677	+	120	Mobile element protein
		fig|1220511.6.peg.990	CDS	ALWU01000005.1	152037	151783	-	255	Mobile element protein
		fig|1220511.6.peg.997	CDS	ALWU01000005.1	157573	157836	+	264	Mobile element protein
		fig|1220511.6.peg.998	CDS	ALWU01000005.1	158044	158178	+	135	Mobile element protein
		fig|1220511.6.peg.999	CDS	ALWU01000005.1	158472	158603	+	132	Mobile element protein
		fig|1220511.6.peg.1002	CDS	ALWU01000005.1	159420	160052	+	633	Mobile element protein
		fig|1220511.6.peg.1015	CDS	ALWU01000005.1	175722	174523	-	1200	Mobile element protein
		fig|1220511.6.peg.1016	CDS	ALWU01000005.1	176263	176072	-	192	Mobile element protein
		fig|1220511.6.peg.1017	CDS	ALWU01000005.1	176970	176311	-	660	Mobile element protein
		fig|1220511.6.peg.1033	CDS	ALWU01000005.1	186831	187583	+	753	Mobile element protein
		fig|1220511.6.peg.1035	CDS	ALWU01000005.1	189109	188660	-	450	Mobile element protein
		fig|1220511.6.peg.1037	CDS	ALWU01000005.1	189422	189574	+	153	Mobile element protein
		fig|1220511.6.peg.1044	CDS	ALWU01000005.1	193794	193516	-	279	Mobile element protein
		fig|1220511.6.peg.1045	CDS	ALWU01000005.1	194091	194297	+	207	Mobile element protein
		fig|1220511.6.peg.1046	CDS	ALWU01000005.1	194305	194994	+	690	Mobile element protein
		fig|1220511.6.peg.1090	CDS	ALWU01000006.1	13400	13876	+	477	Mobile element protein
		fig|1220511.6.peg.1093	CDS	ALWU01000006.1	15257	15448	+	192	Mobile element protein
		fig|1220511.6.peg.1094	CDS	ALWU01000006.1	15517	16299	+	783	Mobile element protein
		fig|1220511.6.peg.1102	CDS	ALWU01000006.1	26817	26906	+	90	Mobile element protein
		fig|1220511.6.peg.1103	CDS	ALWU01000006.1	26916	27140	+	225	Mobile element protein
		fig|1220511.6.peg.1104	CDS	ALWU01000006.1	27172	27333	+	162	Mobile element protein
		fig|1220511.6.peg.1105	CDS	ALWU01000006.1	27405	27632	+	228	Mobile element protein
		fig|1220511.6.peg.1106	CDS	ALWU01000006.1	27625	27930	+	306	Mobile element protein
		fig|1220511.6.peg.1109	CDS	ALWU01000006.1	30985	30290	-	696	Mobile element protein
		fig|1220511.6.peg.1117	CDS	ALWU01000006.1	34414	35013	+	600	Mobile element protein
		fig|1220511.6.peg.1143	CDS	ALWU01000008.1	8373	7591	-	783	Mobile element protein
		fig|1220511.6.peg.1144	CDS	ALWU01000008.1	8633	8442	-	192	Mobile element protein
		fig|1220511.6.peg.1177	CDS	ALWU01000008.1	38367	38095	-	273	Mobile element protein
		fig|1220511.6.peg.1213	CDS	ALWU01000008.1	76751	76461	-	291	Mobile element protein
		fig|1220511.6.peg.1215	CDS	ALWU01000008.1	77819	78367	+	549	Mobile element protein
		fig|1220511.6.peg.1216	CDS	ALWU01000008.1	78507	78749	+	243	Mobile element protein
		fig|1220511.6.peg.1217	CDS	ALWU01000008.1	78957	79091	+	135	Mobile element protein
		fig|1220511.6.peg.1227	CDS	ALWU01000008.1	86923	87129	+	207	Mobile element protein
		fig|1220511.6.peg.1228	CDS	ALWU01000008.1	87137	87826	+	690	Mobile element protein
		fig|1220511.6.peg.1229	CDS	ALWU01000008.1	88296	88120	-	177	Mobile element protein
		fig|1220511.6.peg.1258	CDS	ALWU01000008.1	121359	120919	-	441	Mobile element protein
		fig|1220511.6.peg.1259	CDS	ALWU01000008.1	121573	121367	-	207	Mobile element protein
		fig|1220511.6.peg.1278	CDS	ALWU01000008.1	137147	137338	+	192	Mobile element protein
		fig|1220511.6.peg.1279	CDS	ALWU01000008.1	137407	137895	+	489	Mobile element protein
		fig|1220511.6.peg.1280	CDS	ALWU01000008.1	137853	138188	+	336	Mobile element protein
		fig|1220511.6.peg.1316	CDS	ALWU01000008.1	169494	169913	+	420	Mobile element protein
		fig|1220511.6.peg.1318	CDS	ALWU01000008.1	170793	170659	-	135	Mobile element protein
		fig|1220511.6.peg.1319	CDS	ALWU01000008.1	171117	171001	-	117	Mobile element protein
		fig|1220511.6.peg.1329	CDS	ALWU01000008.1	176330	176683	+	354	Mobile element protein
		fig|1220511.6.peg.1330	CDS	ALWU01000008.1	176879	176998	+	120	Mobile element protein
		fig|1220511.6.peg.1334	CDS	ALWU01000008.1	177924	178202	+	279	Mobile element protein
		fig|1220511.6.peg.1359	CDS	ALWU01000010.1	2644	3129	+	486	Mobile element protein
		fig|1220511.6.peg.1364	CDS	ALWU01000010.1	7529	7329	-	201	Mobile element protein
		fig|1220511.6.peg.1365	CDS	ALWU01000010.1	7795	8004	+	210	Mobile element protein
		fig|1220511.6.peg.1367	CDS	ALWU01000010.1	8905	9195	+	291	Mobile element protein
		fig|1220511.6.peg.1369	CDS	ALWU01000010.1	9558	9788	+	231	Mobile element protein
		fig|1220511.6.peg.1370	CDS	ALWU01000010.1	9785	10522	+	738	Mobile element protein
		fig|1220511.6.peg.1375	CDS	ALWU01000010.1	16761	16952	+	192	Mobile element protein
		fig|1220511.6.peg.1376	CDS	ALWU01000010.1	17021	17803	+	783	Mobile element protein
		fig|1220511.6.peg.1408	CDS	ALWU01000010.1	50302	50051	-	252	Mobile element protein
		fig|1220511.6.peg.1409	CDS	ALWU01000010.1	51024	50620	-	405	Mobile element protein
		fig|1220511.6.peg.1410	CDS	ALWU01000010.1	51239	51054	-	186	Mobile element protein
		fig|1220511.6.peg.1422	CDS	ALWU01000010.1	59385	58696	-	690	Mobile element protein
		fig|1220511.6.peg.1423	CDS	ALWU01000010.1	59599	59393	-	207	Mobile element protein
		fig|1220511.6.peg.1424	CDS	ALWU01000010.1	60029	59631	-	399	Mobile element protein
		fig|1220511.6.peg.1425	CDS	ALWU01000010.1	60870	60298	-	573	Mobile element protein
		fig|1220511.6.peg.1427	CDS	ALWU01000010.1	61511	61675	+	165	Mobile element protein
		fig|1220511.6.peg.1429	CDS	ALWU01000010.1	61960	62106	+	147	Mobile element protein
		fig|1220511.6.peg.1432	CDS	ALWU01000010.1	64820	65329	+	510	Mobile element protein
		fig|1220511.6.peg.1464	CDS	ALWU01000010.1	96463	96615	+	153	Mobile element protein
		fig|1220511.6.peg.1496	CDS	ALWU01000010.1	124352	124543	+	192	Mobile element protein
		fig|1220511.6.peg.1497	CDS	ALWU01000010.1	124612	125394	+	783	Mobile element protein
		fig|1220511.6.peg.1498	CDS	ALWU01000010.1	125681	125517	-	165	Mobile element protein
		fig|1220511.6.peg.1519	CDS	ALWU01000010.1	139281	139487	+	207	Mobile element protein
		fig|1220511.6.peg.1520	CDS	ALWU01000010.1	139495	140184	+	690	Mobile element protein
		fig|1220511.6.peg.1532	CDS	ALWU01000010.1	148970	149722	+	753	Mobile element protein
		fig|1220511.6.peg.1533	CDS	ALWU01000010.1	149966	150085	+	120	Mobile element protein
		fig|1220511.6.peg.1545	CDS	ALWU01000010.1	159626	159480	-	147	Mobile element protein
		fig|1220511.6.peg.1547	CDS	ALWU01000010.1	160075	159911	-	165	Mobile element protein
		fig|1220511.6.peg.1550	CDS	ALWU01000010.1	161910	162047	+	138	Mobile element protein
		fig|1220511.6.peg.1576	CDS	ALWU01000010.1	188072	188263	+	192	Mobile element protein
		fig|1220511.6.peg.1577	CDS	ALWU01000010.1	188332	189114	+	783	Mobile element protein
		fig|1220511.6.peg.1591	CDS	ALWU01000010.1	198550	198663	+	114	Mobile element protein
		fig|1220511.6.peg.1592	CDS	ALWU01000010.1	198734	198931	+	198	Mobile element protein
		fig|1220511.6.peg.1597	CDS	ALWU01000010.1	204452	204234	-	219	Mobile element protein
		fig|1220511.6.peg.1598	CDS	ALWU01000010.1	204786	204487	-	300	Mobile element protein
		fig|1220511.6.peg.1606	CDS	ALWU01000010.1	210161	211360	+	1200	Mobile element protein
		fig|1220511.6.peg.1621	CDS	ALWU01000010.1	222489	222013	-	477	Mobile element protein
		fig|1220511.6.peg.1635	CDS	ALWU01000010.1	231331	230378	-	954	Mobile element protein
		fig|1220511.6.peg.1636	CDS	ALWU01000010.1	231643	231461	-	183	Mobile element protein
		fig|1220511.6.peg.1697	CDS	ALWU01000010.1	292023	290779	-	1245	Mobile element protein
		fig|1220511.6.peg.1711	CDS	ALWU01000010.1	305934	305152	-	783	Mobile element protein
		fig|1220511.6.peg.1712	CDS	ALWU01000010.1	306194	306003	-	192	Mobile element protein
		fig|1220511.6.peg.1727	CDS	ALWU01000010.1	315542	316051	+	510	Mobile element protein
		fig|1220511.6.peg.1737	CDS	ALWU01000010.1	323950	323738	-	213	Mobile element protein
		fig|1220511.6.peg.1738	CDS	ALWU01000010.1	324441	325640	+	1200	Mobile element protein
		fig|1220511.6.peg.1741	CDS	ALWU01000010.1	326276	326464	+	189	Mobile element protein
		fig|1220511.6.peg.1761	CDS	ALWU01000010.1	350833	350714	-	120	Mobile element protein
		fig|1220511.6.peg.1781	CDS	ALWU01000010.1	364925	364806	-	120	Mobile element protein
		fig|1220511.6.peg.1782	CDS	ALWU01000010.1	365057	364935	-	123	Mobile element protein
		fig|1220511.6.peg.1783	CDS	ALWU01000010.1	365483	365079	-	405	Mobile element protein
		fig|1220511.6.peg.1784	CDS	ALWU01000010.1	365660	365755	+	96	Mobile element protein
		fig|1220511.6.peg.1788	CDS	ALWU01000010.1	369184	369321	+	138	Mobile element protein
		fig|1220511.6.peg.1791	CDS	ALWU01000010.1	370529	370681	+	153	Mobile element protein
		fig|1220511.6.peg.1793	CDS	ALWU01000010.1	371696	371986	+	291	Mobile element protein
		fig|1220511.6.peg.1794	CDS	ALWU01000010.1	372932	372798	-	135	Mobile element protein
		fig|1220511.6.peg.1795	CDS	ALWU01000010.1	373382	373140	-	243	Mobile element protein
		fig|1220511.6.peg.1802	CDS	ALWU01000010.1	378247	378507	+	261	Mobile element protein
		fig|1220511.6.peg.1803	CDS	ALWU01000010.1	378779	379006	+	228	Mobile element protein
		fig|1220511.6.peg.1804	CDS	ALWU01000010.1	379098	379268	+	171	Mobile element protein
		fig|1220511.6.peg.1874	CDS	ALWU01000010.1	442603	442469	-	135	Mobile element protein
		fig|1220511.6.peg.1911	CDS	ALWU01000010.1	478879	478097	-	783	Mobile element protein
		fig|1220511.6.peg.1912	CDS	ALWU01000010.1	479139	478948	-	192	Mobile element protein
		fig|1220511.6.peg.1931	CDS	ALWU01000010.1	502449	502096	-	354	Mobile element protein
		fig|1220511.6.peg.1935	CDS	ALWU01000010.1	505265	505119	-	147	Mobile element protein
		fig|1220511.6.peg.1936	CDS	ALWU01000010.1	505539	505399	-	141	Mobile element protein
	IS elements									219

## Sheet: Sheet1
wFol	Group II intron	fig|169402.10.peg.411	CDS	NZ_CP015510.2	425791	426789	+	999	Retron-type RNA-directed DNA polymerase (EC 2.7.7.49)	Group II intron-associated genes
		fig|169402.10.peg.1022	CDS	NZ_CP015510.2	1083651	1082887	-	765	Retron-type RNA-directed DNA polymerase (EC 2.7.7.49)	Group II intron-associated genes
		fig|169402.10.peg.1146	CDS	NZ_CP015510.2	1223669	1223989	+	321	Retron-type RNA-directed DNA polymerase (EC 2.7.7.49)	Group II intron-associated genes
		fig|169402.10.peg.1149	CDS	NZ_CP015510.2	1226526	1227566	+	1041	Retron-type RNA-directed DNA polymerase (EC 2.7.7.49)	Group II intron-associated genes
		fig|169402.10.peg.1169	CDS	NZ_CP015510.2	1246407	1246850	+	444	Retron-type RNA-directed DNA polymerase (EC 2.7.7.49)	Group II intron-associated genes
wCle	Group II intron	-	-	-	-	-	-	-	-	-
wMel	Group II intron	fig|163164.1.peg.621	CDS	NC_002978	669520	671067	+	1548	Retron-type RNA-directed DNA polymerase (EC 2.7.7.49)	Group II intron-associated genes
		fig|163164.1.peg.887	CDS	NC_002978	951605	953152	+	1548	Retron-type RNA-directed DNA polymerase (EC 2.7.7.49)	Group II intron-associated genes
		fig|163164.1.peg.1020	CDS	NC_002978	1090833	1089286	-	1548	Retron-type RNA-directed DNA polymerase (EC 2.7.7.49)	Group II intron-associated genes
		fig|163164.1.peg.1198	CDS	NC_002978	48840	48064	-	777	Retron-type RNA-directed DNA polymerase (EC 2.7.7.49)	Group II intron-associated genes
		fig|163164.1.peg.1218	CDS	NC_002978	245008	243932	-	1077	Retron-type RNA-directed DNA polymerase (EC 2.7.7.49)	Group II intron-associated genes
		fig|163164.1.peg.1241	CDS	NC_002978	378869	377574	-	1296	Retron-type RNA-directed DNA polymerase (EC 2.7.7.49)	Group II intron-associated genes
		fig|163164.1.peg.1246	CDS	NC_002978	487718	486642	-	1077	Retron-type RNA-directed DNA polymerase (EC 2.7.7.49)	Group II intron-associated genes
		fig|163164.1.peg.1248	CDS	NC_002978	509575	508823	-	753	Retron-type RNA-directed DNA polymerase (EC 2.7.7.49)	Group II intron-associated genes
		fig|163164.1.peg.1251	CDS	NC_002978	523124	524419	+	1296	Retron-type RNA-directed DNA polymerase (EC 2.7.7.49)	Group II intron-associated genes
		fig|163164.1.peg.1260	CDS	NC_002978	583296	584372	+	1077	Retron-type RNA-directed DNA polymerase (EC 2.7.7.49)	Group II intron-associated genes
wPip	Group II intron	fig|955.1.peg.354	CDS	culex88a09.p1k	1374	2717	+	1344	Retron-type RNA-directed DNA polymerase (EC 2.7.7.49)	Group II intron-associated genes
		fig|955.1.peg.1056	CDS	culex35f07.p1k	1768	1013	-	756	Retron-type RNA-directed DNA polymerase (EC 2.7.7.49)	Group II intron-associated genes
		fig|955.1.peg.1057	CDS	culex35f07.p1k	3045	1801	-	1245	Retron-type RNA-directed DNA polymerase (EC 2.7.7.49)	Group II intron-associated genes
		fig|955.1.peg.1059	CDS	culex35f07.p1k	4408	3557	-	852	Retron-type RNA-directed DNA polymerase (EC 2.7.7.49)	Group II intron-associated genes
		fig|955.1.peg.1062	CDS	culex35f07.p1k	7184	5841	-	1344	Retron-type RNA-directed DNA polymerase (EC 2.7.7.49)	Group II intron-associated genes
		fig|955.1.peg.1375	CDS	culex143c03.p1k	18716	17415	-	1302	Retron-type RNA-directed DNA polymerase (EC 2.7.7.49)	Group II intron-associated genes
wPpe	Group II intron	-	-	-	-	-	-	-	-	-
wOv	Group II intron	-	-	-	-	-	-	-	-	-
wOo	Group II intron	-	-	-	-	-	-	-	-	-
wBm	Group II intron	-	-	-	-	-	-	-	-	-
wTpre	Group II intron	fig|125593.4.peg.526	CDS	NZ_CM003641.1	421271	420969	-	303	Retron-type RNA-directed DNA polymerase (EC 2.7.7.49)	Group II intron-associated genes
		fig|125593.4.peg.527	CDS	NZ_CM003641.1	421627	421268	-	360	Retron-type RNA-directed DNA polymerase (EC 2.7.7.49)	Group II intron-associated genes
		fig|125593.4.peg.528	CDS	NZ_CM003641.1	421909	421640	-	270	Retron-type RNA-directed DNA polymerase (EC 2.7.7.49)	Group II intron-associated genes
wCauA	Group II intron	fig|2591635.5.peg.438	CDS	CP041215.1	409378	409653	+	276	Retron-type RNA-directed DNA polymerase (EC 2.7.7.49)	Group II intron-associated genes
		fig|2591635.5.peg.1150	CDS	CP041215.1	1085440	1086753	+	1314	Retron-type RNA-directed DNA polymerase (EC 2.7.7.49)	Group II intron-associated genes
wstri	Group II intron	fig|368602.8.peg.17	CDS	MUIX01000001.1	14980	13754	-	1227	Retron-type RNA-directed DNA polymerase (EC 2.7.7.49)	Group II intron-associated genes
		fig|368602.8.peg.28	CDS	MUIX01000001.1	22475	23326	+	852	Retron-type RNA-directed DNA polymerase (EC 2.7.7.49)	Group II intron-associated genes
		fig|368602.8.peg.30	CDS	MUIX01000001.1	23840	25084	+	1245	Retron-type RNA-directed DNA polymerase (EC 2.7.7.49)	Group II intron-associated genes
		fig|368602.8.peg.31	CDS	MUIX01000001.1	25138	25872	+	735	Retron-type RNA-directed DNA polymerase (EC 2.7.7.49)	Group II intron-associated genes
		fig|368602.8.peg.37	CDS	MUIX01000001.1	28602	29453	+	852	Retron-type RNA-directed DNA polymerase (EC 2.7.7.49)	Group II intron-associated genes
		fig|368602.8.peg.39	CDS	MUIX01000001.1	29967	31211	+	1245	Retron-type RNA-directed DNA polymerase (EC 2.7.7.49)	Group II intron-associated genes
		fig|368602.8.peg.40	CDS	MUIX01000001.1	31265	32230	+	966	Retron-type RNA-directed DNA polymerase (EC 2.7.7.49)	Group II intron-associated genes
		fig|368602.8.peg.43	CDS	MUIX01000001.1	38813	40057	+	1245	Retron-type RNA-directed DNA polymerase (EC 2.7.7.49)	Group II intron-associated genes
		fig|368602.8.peg.44	CDS	MUIX01000001.1	40111	40845	+	735	Retron-type RNA-directed DNA polymerase (EC 2.7.7.49)	Group II intron-associated genes
		fig|368602.8.peg.81	CDS	MUIX01000001.1	75109	73883	-	1227	Retron-type RNA-directed DNA polymerase (EC 2.7.7.49)	Group II intron-associated genes
		fig|368602.8.peg.108	CDS	MUIX01000001.1	98449	97136	-	1314	Retron-type RNA-directed DNA polymerase (EC 2.7.7.49)	Group II intron-associated genes
		fig|368602.8.peg.132	CDS	MUIX01000001.1	118288	119757	+	1470	Retron-type RNA-directed DNA polymerase (EC 2.7.7.49)	Group II intron-associated genes
		fig|368602.8.peg.190	CDS	MUIX01000001.1	177581	176355	-	1227	Retron-type RNA-directed DNA polymerase (EC 2.7.7.49)	Group II intron-associated genes
		fig|368602.8.peg.208	CDS	MUIX01000001.1	190567	191880	+	1314	Retron-type RNA-directed DNA polymerase (EC 2.7.7.49)	Group II intron-associated genes
		fig|368602.8.peg.219	CDS	MUIX01000001.1	210525	210046	-	480	Retron-type RNA-directed DNA polymerase (EC 2.7.7.49)	Group II intron-associated genes
		fig|368602.8.peg.279	CDS	MUIX01000001.1	258901	257630	-	1272	Retron-type RNA-directed DNA polymerase (EC 2.7.7.49)	Group II intron-associated genes
		fig|368602.8.peg.342	CDS	MUIX01000001.1	318580	317309	-	1272	Retron-type RNA-directed DNA polymerase (EC 2.7.7.49)	Group II intron-associated genes
		fig|368602.8.peg.353	CDS	MUIX01000001.1	329350	330594	+	1245	Retron-type RNA-directed DNA polymerase (EC 2.7.7.49)	Group II intron-associated genes
		fig|368602.8.peg.354	CDS	MUIX01000001.1	330648	331382	+	735	Retron-type RNA-directed DNA polymerase (EC 2.7.7.49)	Group II intron-associated genes
		fig|368602.8.peg.394	CDS	MUIX01000001.1	373387	372161	-	1227	Retron-type RNA-directed DNA polymerase (EC 2.7.7.49)	Group II intron-associated genes
		fig|368602.8.peg.644	CDS	MUIX01000001.1	642493	643974	+	1482	Retron-type RNA-directed DNA polymerase (EC 2.7.7.49)	Group II intron-associated genes
		fig|368602.8.peg.656	CDS	MUIX01000001.1	657736	656510	-	1227	Retron-type RNA-directed DNA polymerase (EC 2.7.7.49)	Group II intron-associated genes
		fig|368602.8.peg.660	CDS	MUIX01000001.1	662316	661003	-	1314	Retron-type RNA-directed DNA polymerase (EC 2.7.7.49)	Group II intron-associated genes
		fig|368602.8.peg.701	CDS	MUIX01000001.1	696321	695050	-	1272	Retron-type RNA-directed DNA polymerase (EC 2.7.7.49)	Group II intron-associated genes
		fig|368602.8.peg.767	CDS	MUIX01000001.1	781667	780198	-	1470	Retron-type RNA-directed DNA polymerase (EC 2.7.7.49)	Group II intron-associated genes
		fig|368602.8.peg.977	CDS	MUIX01000001.1	970601	969375	-	1227	Retron-type RNA-directed DNA polymerase (EC 2.7.7.49)	Group II intron-associated genes
		fig|368602.8.peg.1080	CDS	MUIX01000001.1	1060427	1059156	-	1272	Retron-type RNA-directed DNA polymerase (EC 2.7.7.49)	Group II intron-associated genes
		fig|368602.8.peg.1261	CDS	MUIX01000001.1	1239295	1238561	-	735	Retron-type RNA-directed DNA polymerase (EC 2.7.7.49)	Group II intron-associated genes
		fig|368602.8.peg.1262	CDS	MUIX01000001.1	1240593	1239349	-	1245	Retron-type RNA-directed DNA polymerase (EC 2.7.7.49)	Group II intron-associated genes
		fig|368602.8.peg.1264	CDS	MUIX01000001.1	1241958	1241107	-	852	Retron-type RNA-directed DNA polymerase (EC 2.7.7.49)	Group II intron-associated genes
		fig|368602.8.peg.1312	CDS	MUIX01000001.1	1287747	1288988	+	1242	Retron-type RNA-directed DNA polymerase (EC 2.7.7.49)	Group II intron-associated genes
		fig|368602.8.peg.1343	CDS	MUIX01000001.1	1314385	1315854	+	1470	Retron-type RNA-directed DNA polymerase (EC 2.7.7.49)	Group II intron-associated genes
		fig|368602.8.peg.1376	CDS	MUIX01000001.1	1340599	1342146	+	1548	Retron-type RNA-directed DNA polymerase (EC 2.7.7.49)	Group II intron-associated genes
		fig|368602.8.peg.1443	CDS	MUIX01000001.1	1413840	1415321	+	1482	Retron-type RNA-directed DNA polymerase (EC 2.7.7.49)	Group II intron-associated genes
		fig|368602.8.peg.1506	CDS	MUIX01000001.1	1474450	1473209	-	1242	Retron-type RNA-directed DNA polymerase (EC 2.7.7.49)	Group II intron-associated genes
		fig|368602.8.peg.1514	CDS	MUIX01000001.1	1481600	1480119	-	1482	Retron-type RNA-directed DNA polymerase (EC 2.7.7.49)	Group II intron-associated genes
		fig|368602.8.peg.1524	CDS	MUIX01000001.1	1488474	1489700	+	1227	Retron-type RNA-directed DNA polymerase (EC 2.7.7.49)	Group II intron-associated genes
		fig|368602.8.peg.1580	CDS	MUIX01000001.1	1549498	1550769	+	1272	Retron-type RNA-directed DNA polymerase (EC 2.7.7.49)	Group II intron-associated genes
		fig|368602.8.peg.1587	CDS	MUIX01000001.1	1561281	1562594	+	1314	Retron-type RNA-directed DNA polymerase (EC 2.7.7.49)	Group II intron-associated genes
		fig|368602.8.peg.1591	CDS	MUIX01000001.1	1568851	1567370	-	1482	Retron-type RNA-directed DNA polymerase (EC 2.7.7.49)	Group II intron-associated genes
		fig|368602.8.peg.1599	CDS	MUIX01000001.1	1576075	1577346	+	1272	Retron-type RNA-directed DNA polymerase (EC 2.7.7.49)	Group II intron-associated genes
		fig|368602.8.peg.1604	CDS	MUIX01000001.1	1582692	1581451	-	1242	Retron-type RNA-directed DNA polymerase (EC 2.7.7.49)	Group II intron-associated genes
		fig|368602.8.peg.1610	CDS	MUIX01000001.1	1586192	1584879	-	1314	Retron-type RNA-directed DNA polymerase (EC 2.7.7.49)	Group II intron-associated genes
		fig|368602.8.peg.1618	CDS	MUIX01000001.1	1592503	1591262	-	1242	Retron-type RNA-directed DNA polymerase (EC 2.7.7.49)	Group II intron-associated genes
		fig|368602.8.peg.1624	CDS	MUIX01000001.1	1596003	1594690	-	1314	Retron-type RNA-directed DNA polymerase (EC 2.7.7.49)	Group II intron-associated genes
		fig|368602.8.peg.1654	CDS	MUIX01000002.1	16889	15576	-	1314	Retron-type RNA-directed DNA polymerase (EC 2.7.7.49)	Group II intron-associated genes
		fig|368602.8.peg.1657	CDS	MUIX01000002.1	19278	20759	+	1482	Retron-type RNA-directed DNA polymerase (EC 2.7.7.49)	Group II intron-associated genes
		fig|368602.8.peg.1659	CDS	MUIX01000002.1	21319	21798	+	480	Retron-type RNA-directed DNA polymerase (EC 2.7.7.49)	Group II intron-associated genes
		fig|368602.8.peg.1708	CDS	MUIX01000002.1	63777	62464	-	1314	Retron-type RNA-directed DNA polymerase (EC 2.7.7.49)	Group II intron-associated genes
		fig|368602.8.peg.1715	CDS	MUIX01000002.1	70074	71345	+	1272	Retron-type RNA-directed DNA polymerase (EC 2.7.7.49)	Group II intron-associated genes
		fig|368602.8.peg.1762	CDS	MUIX01000002.1	109901	108630	-	1272	Retron-type RNA-directed DNA polymerase (EC 2.7.7.49)	Group II intron-associated genes
		fig|368602.8.peg.1798	CDS	MUIX01000002.1	152978	154162	+	1185	Retron-type RNA-directed DNA polymerase (EC 2.7.7.49)	Group II intron-associated genes
		fig|368602.8.peg.1799	CDS	MUIX01000002.1	154216	154950	+	735	Retron-type RNA-directed DNA polymerase (EC 2.7.7.49)	Group II intron-associated genes
		fig|368602.8.peg.1805	CDS	MUIX01000002.1	160079	161305	+	1227	Retron-type RNA-directed DNA polymerase (EC 2.7.7.49)	Group II intron-associated genes
wVulC	Group II intron	fig|1220511.6.peg.141	CDS	ALWU01000001.1	131094	130579	-	516	Retron-type RNA-directed DNA polymerase (EC 2.7.7.49)	Group II intron-associated genes
		fig|1220511.6.peg.214	CDS	ALWU01000001.1	194427	193747	-	681	Retron-type RNA-directed DNA polymerase (EC 2.7.7.49)	Group II intron-associated genes
		fig|1220511.6.peg.216	CDS	ALWU01000001.1	194982	195479	+	498	Retron-type RNA-directed DNA polymerase (EC 2.7.7.49)	Group II intron-associated genes
		fig|1220511.6.peg.344	CDS	ALWU01000001.1	300284	299736	-	549	Retron-type RNA-directed DNA polymerase (EC 2.7.7.49)	Group II intron-associated genes
		fig|1220511.6.peg.345	CDS	ALWU01000001.1	301515	300343	-	1173	Retron-type RNA-directed DNA polymerase (EC 2.7.7.49)	Group II intron-associated genes
		fig|1220511.6.peg.347	CDS	ALWU01000001.1	302964	302620	-	345	Retron-type RNA-directed DNA polymerase (EC 2.7.7.49)	Group II intron-associated genes
		fig|1220511.6.peg.352	CDS	ALWU01000001.1	304451	304873	+	423	Retron-type RNA-directed DNA polymerase (EC 2.7.7.49)	Group II intron-associated genes
		fig|1220511.6.peg.363	CDS	ALWU01000001.1	311311	311826	+	516	Retron-type RNA-directed DNA polymerase (EC 2.7.7.49)	Group II intron-associated genes
		fig|1220511.6.peg.379	CDS	ALWU01000001.1	323123	322341	-	783	Retron-type RNA-directed DNA polymerase (EC 2.7.7.49)	Group II intron-associated genes
		fig|1220511.6.peg.699	CDS	ALWU01000002.1	14691	13576	-	1116	Retron-type RNA-directed DNA polymerase (EC 2.7.7.49)	Group II intron-associated genes
		fig|1220511.6.peg.700	CDS	ALWU01000002.1	15415	14744	-	672	Retron-type RNA-directed DNA polymerase (EC 2.7.7.49)	Group II intron-associated genes
		fig|1220511.6.peg.847	CDS	ALWU01000005.1	30121	30366	+	246	Retron-type RNA-directed DNA polymerase (EC 2.7.7.49)	Group II intron-associated genes
		fig|1220511.6.peg.857	CDS	ALWU01000005.1	36848	37093	+	246	Retron-type RNA-directed DNA polymerase (EC 2.7.7.49)	Group II intron-associated genes
		fig|1220511.6.peg.946	CDS	ALWU01000005.1	113463	112963	-	501	Retron-type RNA-directed DNA polymerase (EC 2.7.7.49)	Group II intron-associated genes
		fig|1220511.6.peg.1040	CDS	ALWU01000005.1	190520	192301	+	1782	Retron-type RNA-directed DNA polymerase (EC 2.7.7.49)	Group II intron-associated genes
		fig|1220511.6.peg.1079	CDS	ALWU01000006.1	3901	5682	+	1782	Retron-type RNA-directed DNA polymerase (EC 2.7.7.49)	Group II intron-associated genes
		fig|1220511.6.peg.1108	CDS	ALWU01000006.1	28951	29604	+	654	Retron-type RNA-directed DNA polymerase (EC 2.7.7.49)	Group II intron-associated genes
		fig|1220511.6.peg.1113	CDS	ALWU01000006.1	32799	33422	+	624	Retron-type RNA-directed DNA polymerase (EC 2.7.7.49)	Group II intron-associated genes
		fig|1220511.6.peg.1327	CDS	ALWU01000008.1	175500	174985	-	516	Retron-type RNA-directed DNA polymerase (EC 2.7.7.49)	Group II intron-associated genes
		fig|1220511.6.peg.1530	CDS	ALWU01000010.1	148506	148321	-	186	Retron-type RNA-directed DNA polymerase (EC 2.7.7.49)	Group II intron-associated genes
		fig|1220511.6.peg.1602	CDS	ALWU01000010.1	208558	208139	-	420	Retron-type RNA-directed DNA polymerase (EC 2.7.7.49)	Group II intron-associated genes
		fig|1220511.6.peg.1603	CDS	ALWU01000010.1	208853	208548	-	306	Retron-type RNA-directed DNA polymerase (EC 2.7.7.49)	Group II intron-associated genes
		fig|1220511.6.peg.1610	CDS	ALWU01000010.1	212470	212775	+	306	Retron-type RNA-directed DNA polymerase (EC 2.7.7.49)	Group II intron-associated genes
		fig|1220511.6.peg.1611	CDS	ALWU01000010.1	212765	213184	+	420	Retron-type RNA-directed DNA polymerase (EC 2.7.7.49)	Group II intron-associated genes
		fig|1220511.6.peg.1690	CDS	ALWU01000010.1	276574	277398	+	825	Retron-type RNA-directed DNA polymerase (EC 2.7.7.49)	Group II intron-associated genes
		fig|1220511.6.peg.1691	CDS	ALWU01000010.1	277373	277630	+	258	Retron-type RNA-directed DNA polymerase (EC 2.7.7.49)	Group II intron-associated genes
		fig|1220511.6.peg.1692	CDS	ALWU01000010.1	277620	278039	+	420	Retron-type RNA-directed DNA polymerase (EC 2.7.7.49)	Group II intron-associated genes
		fig|1220511.6.peg.1799	CDS	ALWU01000010.1	377187	376435	-	753	Retron-type RNA-directed DNA polymerase (EC 2.7.7.49)	Group II intron-associated genes
		fig|1220511.6.peg.1801	CDS	ALWU01000010.1	377742	378239	+	498	Retron-type RNA-directed DNA polymerase (EC 2.7.7.49)	Group II intron-associated genes
		fig|1220511.6.peg.1941	CDS	ALWU01000010.1	507287	507802	+	516	Retron-type RNA-directed DNA polymerase (EC 2.7.7.49)	Group II intron-associated genes
wLug	Group II intron	fig|1335053.6.peg.47	CDS	MUIY01000001.1	45754	47004	+	1251	Retron-type RNA-directed DNA polymerase (EC 2.7.7.49)	Group II intron-associated genes
		fig|1335053.6.peg.55	CDS	MUIY01000001.1	52785	54035	+	1251	Retron-type RNA-directed DNA polymerase (EC 2.7.7.49)	Group II intron-associated genes
		fig|1335053.6.peg.94	CDS	MUIY01000001.1	85363	84092	-	1272	Retron-type RNA-directed DNA polymerase (EC 2.7.7.49)	Group II intron-associated genes
		fig|1335053.6.peg.598	CDS	MUIY01000001.1	559490	560740	+	1251	Retron-type RNA-directed DNA polymerase (EC 2.7.7.49)	Group II intron-associated genes
		fig|1335053.6.peg.651	CDS	MUIY01000001.1	604803	606050	+	1248	Retron-type RNA-directed DNA polymerase (EC 2.7.7.49)	Group II intron-associated genes
		fig|1335053.6.peg.909	CDS	MUIY01000001.1	842776	843441	+	666	Retron-type RNA-directed DNA polymerase (EC 2.7.7.49)	Group II intron-associated genes
		fig|1335053.6.peg.914	CDS	MUIY01000001.1	849817	848855	-	963	Retron-type RNA-directed DNA polymerase (EC 2.7.7.49)	Group II intron-associated genes
		fig|1335053.6.peg.994	CDS	MUIY01000001.1	932421	931174	-	1248	Retron-type RNA-directed DNA polymerase (EC 2.7.7.49)	Group II intron-associated genes
		fig|1335053.6.peg.1161	CDS	MUIY01000001.1	1091876	1093126	+	1251	Retron-type RNA-directed DNA polymerase (EC 2.7.7.49)	Group II intron-associated genes
		fig|1335053.6.peg.1219	CDS	MUIY01000001.1	1144340	1143090	-	1251	Retron-type RNA-directed DNA polymerase (EC 2.7.7.49)	Group II intron-associated genes
		fig|1335053.6.peg.1258	CDS	MUIY01000002.1	18649	17402	-	1248	Retron-type RNA-directed DNA polymerase (EC 2.7.7.49)	Group II intron-associated genes
		fig|1335053.6.peg.1442	CDS	MUIY01000002.1	214193	215443	+	1251	Retron-type RNA-directed DNA polymerase (EC 2.7.7.49)	Group II intron-associated genes
		fig|1335053.6.peg.1451	CDS	MUIY01000002.1	224755	223667	-	1089	Retron-type RNA-directed DNA polymerase (EC 2.7.7.49)	Group II intron-associated genes
		fig|1335053.6.peg.1532	CDS	MUIY01000002.1	306864	305617	-	1248	Retron-type RNA-directed DNA polymerase (EC 2.7.7.49)	Group II intron-associated genes
wNfla	Group II intron	fig|1854759.6.peg.501	CDS	NZ_LYUW01000015.1	14040	13885	-	156	Retron-type RNA-directed DNA polymerase (EC 2.7.7.49)	Group II intron-associated genes
		fig|1854759.6.peg.1363	CDS	NZ_LYUW01000091.1	327	37	-	291	Retron-type RNA-directed DNA polymerase (EC 2.7.7.49)	Group II intron-associated genes
		fig|1854759.6.peg.1364	CDS	NZ_LYUW01000091.1	1204	308	-	897	Retron-type RNA-directed DNA polymerase (EC 2.7.7.49)	Group II intron-associated genes
		fig|1854759.6.peg.1441	CDS	NZ_LYUW01000110.1	535	1785	+	1251	Retron-type RNA-directed DNA polymerase (EC 2.7.7.49)	Group II intron-associated genes
		fig|1854759.6.peg.1507	CDS	NZ_LYUW01000147.1	243	1	-	243	Retron-type RNA-directed DNA polymerase (EC 2.7.7.49)	Group II intron-associated genes
		fig|1854759.6.peg.1509	CDS	NZ_LYUW01000151.1	369	1	-	369	Retron-type RNA-directed DNA polymerase (EC 2.7.7.49)	Group II intron-associated genes
