# Supplementary material for: Pseudoscorpion Wolbachia symbionts: diversity and evidence for a new supergroup S
Source: BMC Microbiol. 2020 Jun 30;20:188. doi: 10.1186/s12866-020-01863-y (PMC7325362; doi:10.1186/s12866-020-01863-y)
Supplement: Supplementary file 7 — Additional file 7: Table S4. List of phage-like genes detectd by RAST pipeline. [file 12866_2020_1863_MOESM7_ESM.xlsx]

## Sheet: phage-like
Table S4. List of phage-like genes detectd by RAST pipeline.
genome	Feature ID	Type	Contig	Start	Stop	Strand	Length (bp)	Function	Subsystem
wApol K5	fig|6666666.459590.peg.1370	CDS	58	3780	3607	-	174	prophage P2W3, tail protein X, putative	- none -
	fig|6666666.459590.peg.1371	CDS	58	4089	3812	-	279	prophage P2W3, tail protein U, putative	- none -
	fig|6666666.459590.peg.1372	CDS	58	5791	4172	-	1620	Phage tail length tape-measure protein	Phage tail proteins;
	fig|6666666.459590.peg.1373	CDS	58	6212	5811	-	402	Phage tail length tape-measure protein	Phage tail proteins;Phage tail proteins 2
	fig|6666666.459590.peg.1374	CDS	58	6472	6239	-	234	Phage tail length tape-measure protein	Phage tail proteins;Phage tail proteins 2
	fig|6666666.459590.peg.1410	CDS	62	294	533	+	240	Phage uncharacterized protein	- none -
	fig|6666666.459590.peg.1436	CDS	64	6338	5022	-	1317	Phage uncharacterized protein	- none -
	fig|6666666.459590.peg.1612	CDS	80	5045	4021	-	1017	Phage portal protein	Phage packaging machinery
	fig|6666666.459590.peg.1613	CDS	80	5307	5074	-	234	Phage portal protein, lambda family	- none -
	fig|6666666.459590.peg.1628	CDS	84	46	222	+	177	Phage portal protein	Phage packaging machinery
	fig|6666666.459590.peg.1629	CDS	84	364	528	+	165	Phage portal protein	Phage packaging machinery
	fig|6666666.459590.peg.1742	CDS	99	69	545	+	477	prophage LambdaW1, site-specific recombinase, resolvase family	- none -
	fig|6666666.459590.peg.377	CDS	159	1851	1192	-	660	Phage portal protein	Phage packaging machinery
	fig|6666666.459590.peg.378	CDS	159	2443	1823	-	621	Phage portal protein	Phage packaging machinery
	fig|6666666.459590.peg.394	CDS	162	1583	2778	+	1191	Phage major capsid protein	Phage capsid proteins
	fig|6666666.459590.peg.457	CDS	176	950	1840	+	891	Phage tail fiber protein	Phage tail fiber proteins
	fig|6666666.459590.peg.469	CDS	179	2246	2079	-	168	uncharacterized phage protein, putative	- none -
	fig|6666666.459590.peg.501	CDS	184	659	1198	+	537	uncharacterized phage protein, putative	- none -
	fig|6666666.459590.peg.531	CDS	192	1112	504	-	609	prophage LambdaW1, site-specific recombinase, resolvase family	- none -
	fig|6666666.459590.peg.534	CDS	192	1715	1602	-	114	prophage LambdaW1, site-specific recombinase, resolvase family	- none -
	fig|6666666.459590.peg.536	CDS	192	2383	2007	-	369	Putative bacteriophage-related protein	- none -
	fig|6666666.459590.peg.637	CDS	212	2154	1945	-	210	prophage P2W3, tail protein X, putative	- none -
	fig|6666666.459590.peg.638	CDS	212	2270	2151	-	120	prophage P2W3, tail protein U, putative	- none -
	fig|6666666.459590.peg.686	CDS	226	511	266	-	246	Phage tail fiber protein	Phage tail fiber proteins
	fig|6666666.459590.peg.690	CDS	226	2026	1832	-	195	Phage tail fiber protein	Phage tail fiber proteins
	fig|6666666.459590.peg.694	CDS	228	584	150	-	435	elements of external origin; phage-related functions and prophages	- none -
	fig|6666666.459590.peg.779	CDS	254	140	1336	+	1197	Phage major capsid protein	Phage capsid proteins
	fig|6666666.459590.peg.803	CDS	260	1604	378	-	1224	Phage related DNA methylase	- none -
	fig|6666666.459590.peg.811	CDS	265	345	1	-	345	Phage terminase, large subunit	Phage packaging machinery
	fig|6666666.459590.peg.860	CDS	284	83	1555	+	1464	Phage uncharacterized protein	- none -
	fig|6666666.459590.peg.862	CDS	285	816	679	-	138	Phage related DNA methylase	- none -
	fig|6666666.459590.peg.863	CDS	285	1330	899	-	432	Phage related DNA methylase	- none -
	fig|6666666.459590.peg.864	CDS	285	1600	1472	-	129	Phage related DNA methylase	- none -
	fig|6666666.459590.peg.923	CDS	302	392	1441	+	1038	Phage portal protein	Phage packaging machinery
	fig|6666666.459590.peg.951	CDS	312	1455	1093	-	363	elements of external origin; phage-related functions and prophages	- none -
	fig|6666666.459590.peg.987	CDS	328	1347	132	-	1212	Phage related DNA methylase	- none -
	fig|6666666.459590.peg.1027	CDS	342	51	1214	+	1164	Phage related DNA methylase	- none -
	fig|6666666.459590.peg.1028	CDS	343	205	41	-	165	Phage portal protein	Phage packaging machinery
	fig|6666666.459590.peg.1029	CDS	343	517	290	-	228	Phage portal protein	Phage packaging machinery
	fig|6666666.459590.peg.1045	CDS	352	632	157	-	474	Putative bacteriophage-related protein	- none -
	fig|6666666.459590.peg.1046	CDS	352	1141	896	-	246	Phage related DNA methylase	- none -
	fig|6666666.459590.peg.1053	CDS	359	1	1202	+	1188	Phage related DNA methylase	- none -
	fig|6666666.459590.peg.1065	CDS	360	336	109	-	228	Phage related DNA methylase	- none -
	fig|6666666.459590.peg.1066	CDS	360	862	311	-	552	Phage related DNA methylase	- none -
	fig|6666666.459590.peg.1067	CDS	360	1236	874	-	363	Phage related DNA methylase	- none -
	fig|6666666.459590.peg.1069	CDS	362	22	1014	+	993	Phage tail fiber protein	Phage tail fiber proteins
	fig|6666666.459590.peg.1112	CDS	378	82	621	+	540	Phage related DNA methylase	- none -
	fig|6666666.459590.peg.1142	CDS	392	578	402	-	177	Phage related DNA methylase	- none -
	fig|6666666.459590.peg.1143	CDS	392	1088	825	-	264	Phage related DNA methylase	- none -
	fig|6666666.459590.peg.1147	CDS	396	612	163	-	450	Phage related DNA methylase	- none -
	fig|6666666.459590.peg.1148	CDS	396	939	619	-	321	Phage related DNA methylase	- none -
	fig|6666666.459590.peg.1185	CDS	402	118	288	+	171	Phage related DNA methylase	- none -
	fig|6666666.459590.peg.1217	CDS	420	399	241	-	159	Phage major tail tube protein	Phage tail proteins
	fig|6666666.459590.peg.1219	CDS	421	21	587	+	567	Phage tail sheath monomer	Phage tail proteins;Phage tail proteins 2
wApol K3	fig|953.346.peg.31	CDS	1	27298	25880	-	1419	some similarities to phage related proteins	- none -
	fig|953.346.peg.50	CDS	10	1714	275	-	1440	some similarities to phage related proteins	- none -
	fig|953.346.peg.1366	CDS	41	6902	7069	+	168	uncharacterized phage protein, putative	- none -
	fig|953.346.peg.1596	CDS	54	8153	7914	-	240	Phage uncharacterized protein	- none -
	fig|953.346.peg.1737	CDS	62	1782	1	-	1782	Phage tail length tape-measure protein T	- none -
	fig|953.346.peg.1742	CDS	62	4363	4235	-	129	Phage tail tube protein FII	- none -
	fig|953.346.peg.1743	CDS	62	4744	4550	-	195	Phage tail sheath protein FI	- none -
	fig|953.346.peg.1744	CDS	62	5505	4987	-	519	Phage tail sheath protein FI	- none -
	fig|953.346.peg.1927	CDS	75	3	269	+	267	Phage head, portal protein B	- none -
	fig|953.346.peg.1928	CDS	75	336	566	+	231	Phage head, portal protein B	- none -
	fig|953.346.peg.1929	CDS	75	576	995	+	420	Phage head, portal protein B	- none -
	fig|953.346.peg.1930	CDS	75	1157	1309	+	153	Phage head, portal protein B	- none -
	fig|953.346.peg.1945	CDS	76	1501	305	-	1197	Phage major capsid protein	Phage capsid proteins
	fig|953.346.peg.1985	CDS	79	4095	3688	-	408	Phage major capsid protein	Phage capsid proteins
	fig|953.346.peg.1986	CDS	79	4601	4149	-	453	Phage major capsid protein	Phage capsid proteins
	fig|953.346.peg.1987	CDS	79	4883	4695	-	189	Phage major capsid protein	Phage capsid proteins
	fig|953.346.peg.2059	CDS	85	5948	4932	-	1017	prophage LambdaW1, site-specific recombinase, resolvase family	- none -
	fig|953.346.peg.2081	CDS	88	178	360	+	183	Phage uncharacterized protein	- none -
	fig|953.346.peg.2165	CDS	92	5519	3705	-	1815	Phage Host Specificity Protein	- none -
	fig|953.346.peg.2167	CDS	93	1412	1197	-	216	Phage head, head-tail preconnector protease C / Phage head, scaffolding domain Nu3	- none -
wBm	fig|292805.13.peg.289	CDS	wBm_reseq_reversed	194277	194104	-	174	Phage uncharacterized protein	- none -
	fig|292805.13.peg.290	CDS	wBm_reseq_reversed	194440	194261	-	180	Phage uncharacterized protein	- none -
	fig|292805.13.peg.292	CDS	wBm_reseq_reversed	195156	194971	-	186	some similarities to phage related proteins	- none -
	fig|292805.13.peg.392	CDS	wBm_reseq_reversed	264389	264264	-	126	Phage major capsid protein	Phage capsid proteins
	fig|292805.13.peg.393	CDS	wBm_reseq_reversed	264678	264415	-	264	Phage major capsid protein	Phage capsid proteins
	fig|292805.13.peg.551	CDS	wBm_reseq_reversed	376109	376360	+	252	phage major capsid protein, HK97 family	- none -
	fig|292805.13.peg.829	CDS	wBm_reseq_reversed	557961	557776	-	186	some similarities to phage related proteins	- none -
	fig|292805.13.peg.996	CDS	wBm_reseq_reversed	673208	673393	+	186	some similarities to phage related proteins	- none -
	fig|292805.13.peg.998	CDS	wBm_reseq_reversed	673924	674103	+	180	Phage uncharacterized protein	- none -
	fig|292805.13.peg.999	CDS	wBm_reseq_reversed	674087	674260	+	174	Phage uncharacterized protein	- none -
	fig|292805.13.peg.1217	CDS	wBm_reseq_reversed	813513	813370	-	144	Phage Host Specificity Protein	- none -
	fig|292805.13.peg.1276	CDS	wBm_reseq_reversed	854793	854620	-	174	Phage uncharacterized protein	- none -
	fig|292805.13.peg.1277	CDS	wBm_reseq_reversed	854956	854777	-	180	Phage uncharacterized protein	- none -
	fig|292805.13.peg.1279	CDS	wBm_reseq_reversed	855672	855487	-	186	some similarities to phage related proteins	- none -
wCauA	fig|2591635.5.peg.10	CDS	CP041215.1	8020	8319	+	300	some similarities to phage related proteins	- none -
	fig|2591635.5.peg.11	CDS	CP041215.1	8386	9483	+	1098	some similarities to phage related proteins	- none -
	fig|2591635.5.peg.15	CDS	CP041215.1	12227	13420	+	1194	Phage portal protein	Phage packaging machinery
	fig|2591635.5.peg.106	CDS	CP041215.1	97850	96399	-	1452	some similarities to phage related proteins	- none -
	fig|2591635.5.peg.278	CDS	CP041215.1	254553	255971	+	1419	Phage head, portal protein B	- none -
	fig|2591635.5.peg.279	CDS	CP041215.1	255968	256999	+	1032	Phage head, head-tail preconnector protease C / Phage head, scaffolding domain Nu3	- none -
	fig|2591635.5.peg.280	CDS	CP041215.1	257077	257445	+	369	Phage head, head-DNA stabilization protein D	- none -
	fig|2591635.5.peg.281	CDS	CP041215.1	257471	258475	+	1005	Phage head, major capsid protein E	- none -
	fig|2591635.5.peg.283	CDS	CP041215.1	258779	259300	+	522	Phage minor tail protein Z	- none -
	fig|2591635.5.peg.284	CDS	CP041215.1	259297	259770	+	474	Phage protein	- none -
	fig|2591635.5.peg.285	CDS	CP041215.1	259757	260221	+	465	Phage baseplate assembly protein V	- none -
	fig|2591635.5.peg.287	CDS	CP041215.1	260503	260838	+	336	Phage baseplate assembly protein GpW	- none -
	fig|2591635.5.peg.288	CDS	CP041215.1	260841	261641	+	801	Phage baseplate assembly protein J	- none -
	fig|2591635.5.peg.289	CDS	CP041215.1	261920	263086	+	1167	Phage tail formation protein I	- none -
	fig|2591635.5.peg.292	CDS	CP041215.1	264470	264910	+	441	Phage protein	- none -
	fig|2591635.5.peg.293	CDS	CP041215.1	264903	266393	+	1491	prophage LambdaW1, site-specific recombinase, resolvase family	- none -
	fig|2591635.5.peg.321	CDS	CP041215.1	295196	294261	-	936	Phage tail formation protein D	- none -
	fig|2591635.5.peg.322	CDS	CP041215.1	295406	295197	-	210	Phage protein	- none -
	fig|2591635.5.peg.323	CDS	CP041215.1	295756	295409	-	348	prophage P2W3, tail protein U, putative	- none -
	fig|2591635.5.peg.324	CDS	CP041215.1	298044	295756	-	2289	Phage tail length tape-measure protein T	- none -
	fig|2591635.5.peg.325	CDS	CP041215.1	298414	298160	-	255	Phage tail protein E	- none -
	fig|2591635.5.peg.326	CDS	CP041215.1	298832	298449	-	384	Phage tail tube protein FII	- none -
	fig|2591635.5.peg.327	CDS	CP041215.1	299881	299375	-	507	Phage tail tube protein FII	- none -
	fig|2591635.5.peg.338	CDS	CP041215.1	310107	309907	-	201	prophage P2W3, tail protein X, putative	- none -
	fig|2591635.5.peg.339	CDS	CP041215.1	310507	310091	-	417	Phage tail protein	Phage tail proteins
	fig|2591635.5.peg.340	CDS	CP041215.1	312691	310511	-	2181	Phage tail length tape-measure protein T	- none -
	fig|2591635.5.peg.343	CDS	CP041215.1	313572	313072	-	501	Phage tail tube protein FII	- none -
	fig|2591635.5.peg.344	CDS	CP041215.1	314745	313594	-	1152	Phage tail sheath protein FI	- none -
	fig|2591635.5.peg.358	CDS	CP041215.1	327588	327929	+	342	Phage protein	- none -
	fig|2591635.5.peg.361	CDS	CP041215.1	331475	331957	+	483	Phage head, terminase subunit Nu1	- none -
	fig|2591635.5.peg.363	CDS	CP041215.1	333458	335284	+	1827	Phage head, terminase DNA packaging protein A	- none -
	fig|2591635.5.peg.365	CDS	CP041215.1	335513	336919	+	1407	Phage head, portal protein B	- none -
	fig|2591635.5.peg.366	CDS	CP041215.1	336919	337953	+	1035	Phage head, head-tail preconnector protease C / Phage head, scaffolding domain Nu3	- none -
	fig|2591635.5.peg.367	CDS	CP041215.1	338021	338389	+	369	Phage head, head-DNA stabilization protein D	- none -
	fig|2591635.5.peg.368	CDS	CP041215.1	338422	339426	+	1005	Phage head, major capsid protein E	- none -
	fig|2591635.5.peg.371	CDS	CP041215.1	341227	341445	+	219	putative phage related protein	- none -
	fig|2591635.5.peg.372	CDS	CP041215.1	341446	341943	+	498	Phage tail, component Z	- none -
	fig|2591635.5.peg.373	CDS	CP041215.1	341940	342413	+	474	Phage protein	- none -
	fig|2591635.5.peg.374	CDS	CP041215.1	342400	342864	+	465	Phage baseplate assembly protein V	- none -
	fig|2591635.5.peg.377	CDS	CP041215.1	344222	344548	+	327	Phage baseplate assembly protein GpW	- none -
	fig|2591635.5.peg.378	CDS	CP041215.1	344551	345336	+	786	Phage baseplate assembly protein J	- none -
	fig|2591635.5.peg.379	CDS	CP041215.1	345336	346496	+	1161	Phage tail formation protein I	- none -
	fig|2591635.5.peg.382	CDS	CP041215.1	347885	348322	+	438	Phage protein	- none -
	fig|2591635.5.peg.383	CDS	CP041215.1	348273	348758	+	486	prophage LambdaW1, site-specific recombinase, resolvase family	- none -
	fig|2591635.5.peg.944	CDS	CP041215.1	879470	882796	+	3327	Phage Host Specificity Protein	- none -
	fig|2591635.5.peg.1058	CDS	CP041215.1	997233	997703	+	471	Phage protein	- none -
	fig|2591635.5.peg.1059	CDS	CP041215.1	997707	998318	+	612	Phage head, terminase subunit Nu1	- none -
	fig|2591635.5.peg.1061	CDS	CP041215.1	999801	1001633	+	1833	Phage head, terminase DNA packaging protein A	- none -
	fig|2591635.5.peg.1064	CDS	CP041215.1	1002917	1004338	+	1422	Phage head, portal protein B	- none -
	fig|2591635.5.peg.1065	CDS	CP041215.1	1004335	1005372	+	1038	Phage head, head-tail preconnector protease C / Phage head, scaffolding domain Nu3	- none -
	fig|2591635.5.peg.1066	CDS	CP041215.1	1005440	1005811	+	372	Phage head, head-DNA stabilization protein D	- none -
	fig|2591635.5.peg.1067	CDS	CP041215.1	1005837	1006529	+	693	Phage head, major capsid protein E	- none -
	fig|2591635.5.peg.1069	CDS	CP041215.1	1006926	1007423	+	498	Phage minor tail protein Z	- none -
	fig|2591635.5.peg.1070	CDS	CP041215.1	1007404	1007877	+	474	Phage protein	- none -
	fig|2591635.5.peg.1071	CDS	CP041215.1	1007864	1008319	+	456	Phage baseplate assembly protein V	- none -
	fig|2591635.5.peg.1073	CDS	CP041215.1	1008588	1008923	+	336	Phage baseplate assembly protein	- none -
	fig|2591635.5.peg.1074	CDS	CP041215.1	1008933	1009730	+	798	Phage baseplate assembly protein GpJ	- none -
	fig|2591635.5.peg.1075	CDS	CP041215.1	1009737	1010954	+	1218	Phage tail formation protein I	- none -
	fig|2591635.5.peg.1082	CDS	CP041215.1	1017033	1018187	+	1155	Phage tail sheath protein FI	- none -
	fig|2591635.5.peg.1084	CDS	CP041215.1	1019792	1020298	+	507	Phage tail tube protein FII	- none -
	fig|2591635.5.peg.1118	CDS	CP041215.1	1057192	1058643	+	1452	some similarities to phage related proteins	- none -
	fig|2591635.5.peg.1137	CDS	CP041215.1	1073915	1074391	+	477	Phage protein	- none -
	fig|2591635.5.peg.1139	CDS	CP041215.1	1075755	1076237	+	483	Phage head, terminase subunit Nu1	- none -
	fig|2591635.5.peg.1141	CDS	CP041215.1	1077738	1079564	+	1827	Phage head, terminase DNA packaging protein A	- none -
	fig|2591635.5.peg.1145	CDS	CP041215.1	1080548	1081957	+	1410	Phage head, portal protein B	- none -
	fig|2591635.5.peg.1146	CDS	CP041215.1	1081957	1082988	+	1032	Phage head, head-tail preconnector protease C / Phage head, scaffolding domain Nu3	- none -
	fig|2591635.5.peg.1147	CDS	CP041215.1	1083047	1083502	+	456	Phage head, head-DNA stabilization protein D	- none -
	fig|2591635.5.peg.1148	CDS	CP041215.1	1083507	1084511	+	1005	Phage head, major capsid protein E	- none -
	fig|2591635.5.peg.1151	CDS	CP041215.1	1087067	1087369	+	303	Phage minor tail protein Z	- none -
	fig|2591635.5.peg.1152	CDS	CP041215.1	1087366	1087839	+	474	Phage protein	- none -
	fig|2591635.5.peg.1153	CDS	CP041215.1	1087826	1088290	+	465	Phage baseplate assembly protein V	- none -
	fig|2591635.5.peg.1155	CDS	CP041215.1	1088572	1088907	+	336	Phage baseplate assembly protein GpW	- none -
	fig|2591635.5.peg.1156	CDS	CP041215.1	1088910	1089710	+	801	Phage baseplate assembly protein J	- none -
	fig|2591635.5.peg.1157	CDS	CP041215.1	1089989	1091155	+	1167	Phage tail formation protein I	- none -
	fig|2591635.5.peg.1160	CDS	CP041215.1	1092539	1092979	+	441	Phage protein	- none -
	fig|2591635.5.peg.1161	CDS	CP041215.1	1092972	1094462	+	1491	prophage LambdaW1, site-specific recombinase, resolvase family	- none -
	fig|2591635.5.peg.1259	CDS	CP041215.1	1199236	1198037	-	1200	Phage major capsid protein	Phage capsid proteins
	fig|2591635.5.peg.1342	CDS	CP041215.1	1274393	1274629	+	237	some similarities to phage related proteins	- none -
	fig|2591635.5.peg.1343	CDS	CP041215.1	1274670	1275803	+	1134	some similarities to phage related proteins	- none -
wCle	fig|246273.9.peg.151	CDS	wCle_NZ_AP013028	144250	145662	+	1413	ankyrin repeat domain protein	- none -
	fig|246273.9.peg.169	CDS	wCle_NZ_AP013028	158182	157943	-	240	ankyrin repeat domain protein	- none -
	fig|246273.9.peg.299	CDS	wCle_NZ_AP013028	262640	264079	+	1440	ankyrin repeat domain protein	- none -
	fig|246273.9.peg.306	CDS	wCle_NZ_AP013028	268534	269130	+	597	Ankyrin	- none -
	fig|246273.9.peg.307	CDS	wCle_NZ_AP013028	269365	269934	+	570	prophage LambdaW1, ankyrin repeat domain protein	- none -
	fig|246273.9.peg.313	CDS	wCle_NZ_AP013028	274012	275277	+	1266	ankyrin repeat domain protein	- none -
	fig|246273.9.peg.532	CDS	wCle_NZ_AP013028	481043	480465	-	579	Ankyrin	- none -
	fig|246273.9.peg.698	CDS	wCle_NZ_AP013028	620688	621938	+	1251	ankyrin repeat domain protein	- none -
	fig|246273.9.peg.703	CDS	wCle_NZ_AP013028	625421	625684	+	264	ankyrin repeat domain protein	- none -
	fig|246273.9.peg.759	CDS	wCle_NZ_AP013028	676109	674745	-	1365	ankyrin repeat domain protein	- none -
	fig|246273.9.peg.920	CDS	wCle_NZ_AP013028	816276	815854	-	423	prophage LambdaW1, ankyrin repeat domain protein	- none -
	fig|246273.9.peg.921	CDS	wCle_NZ_AP013028	816422	816273	-	150	prophage LambdaW1, ankyrin repeat domain protein	- none -
	fig|246273.9.peg.922	CDS	wCle_NZ_AP013028	817421	816657	-	765	Ankyrin	- none -
	fig|246273.9.peg.948	CDS	wCle_NZ_AP013028	836503	837048	+	546	ankyrin repeat domain protein	- none -
	fig|246273.9.peg.1081	CDS	wCle_NZ_AP013028	948026	948271	+	246	ankyrin repeat domain protein	- none -
	fig|246273.9.peg.1231	CDS	wCle_NZ_AP013028	1089572	1088325	-	1248	Ankyrin repeat domain protein	- none -
	fig|246273.9.peg.1245	CDS	wCle_NZ_AP013028	1099171	1099581	+	411	ankyrin domain protein ank2	- none -
	fig|246273.9.peg.1247	CDS	wCle_NZ_AP013028	1101100	1101756	+	657	ankyrin repeat protein, putative	- none -
	fig|246273.9.peg.1372	CDS	wCle_NZ_AP013028	1214854	1214645	-	210	ankyrin repeat domain protein	- none -
	fig|246273.9.peg.1373	CDS	wCle_NZ_AP013028	1215789	1214950	-	840	ankyrin repeat domain protein	- none -
wFol	fig|169402.10.peg.230	CDS	wFol_NZ_CP015510	240820	242073	+	1254	Phage major capsid protein	Phage capsid proteins
	fig|169402.10.peg.300	CDS	wFol_NZ_CP015510	318830	318399	-	432	prophage LambdaW1, site-specific recombinase, resolvase family	- none -
	fig|169402.10.peg.365	CDS	wFol_NZ_CP015510	385331	384984	-	348	prophage P2W3, tail protein U, putative	- none -
	fig|169402.10.peg.372	CDS	wFol_NZ_CP015510	390734	390228	-	507	prophage P2W3, contractile tail tube protein	- none -
	fig|169402.10.peg.373	CDS	wFol_NZ_CP015510	391928	390753	-	1176	Phage tail sheath monomer	Phage tail proteins; <br>Phage tail proteins 2
	fig|169402.10.peg.403	CDS	wFol_NZ_CP015510	419737	418085	-	1653	Phage integrase, site-specific serine recombinase	- none -
	fig|169402.10.peg.404	CDS	wFol_NZ_CP015510	420173	419721	-	453	Putative bacteriophage-related protein	- none -
	fig|169402.10.peg.604	CDS	wFol_NZ_CP015510	659568	659362	-	207	prophage P2W3, tail protein X, putative	- none -
	fig|169402.10.peg.605	CDS	wFol_NZ_CP015510	659921	659565	-	357	prophage P2W3, tail protein U, putative	- none -
	fig|169402.10.peg.606	CDS	wFol_NZ_CP015510	662251	659921	-	2331	Phage tail length tape-measure protein	Phage tail proteins; <br>Phage tail proteins 2
	fig|169402.10.peg.610	CDS	wFol_NZ_CP015510	663740	663234	-	507	prophage P2W3, contractile tail tube protein	- none -
	fig|169402.10.peg.611	CDS	wFol_NZ_CP015510	664934	663759	-	1176	Phage tail sheath monomer	Phage tail proteins; <br>Phage tail proteins 2
	fig|169402.10.peg.632	CDS	wFol_NZ_CP015510	682428	682916	+	489	Phage protein	- none -
	fig|169402.10.peg.636	CDS	wFol_NZ_CP015510	686563	688389	+	1827	Phage terminase, large subunit	Phage packaging machinery
	fig|169402.10.peg.640	CDS	wFol_NZ_CP015510	689334	690746	+	1413	Phage portal protein	Phage packaging machinery
	fig|169402.10.peg.643	CDS	wFol_NZ_CP015510	692331	693332	+	1002	Phage protein	- none -
	fig|169402.10.peg.645	CDS	wFol_NZ_CP015510	693723	694235	+	513	prophage LambdaW5, minor tail protein Z, putative	- none -
	fig|169402.10.peg.649	CDS	wFol_NZ_CP015510	695417	695752	+	336	prophage LambdaW5, baseplate assembly protein W, putative	- none -
	fig|169402.10.peg.650	CDS	wFol_NZ_CP015510	695755	696564	+	810	prophage LambdaW1, baseplate assembly protein J, putative	- none -
	fig|169402.10.peg.668	CDS	wFol_NZ_CP015510	712200	712688	+	489	Phage protein	- none -
	fig|169402.10.peg.672	CDS	wFol_NZ_CP015510	716312	718141	+	1830	Phage terminase, large subunit	Phage packaging machinery
	fig|169402.10.peg.674	CDS	wFol_NZ_CP015510	718546	719958	+	1413	Phage portal protein	Phage packaging machinery
	fig|169402.10.peg.677	CDS	wFol_NZ_CP015510	721560	722561	+	1002	Phage protein	- none -
	fig|169402.10.peg.679	CDS	wFol_NZ_CP015510	722992	723507	+	516	prophage LambdaW5, minor tail protein Z, putative	- none -
	fig|169402.10.peg.683	CDS	wFol_NZ_CP015510	724685	725020	+	336	prophage LambdaW5, baseplate assembly protein W, putative	- none -
	fig|169402.10.peg.689	CDS	wFol_NZ_CP015510	728834	730486	+	1653	Phage integrase, site-specific serine recombinase	- none -
	fig|169402.10.peg.730	CDS	wFol_NZ_CP015510	786766	787959	+	1194	Phage portal protein	Phage packaging machinery
	fig|169402.10.peg.757	CDS	wFol_NZ_CP015510	807757	811089	+	3333	Phage Host Specificity Protein	- none -
	fig|169402.10.peg.1007	CDS	wFol_NZ_CP015510	1068113	1067901	-	213	prophage P2W3, tail protein X, putative	- none -
	fig|169402.10.peg.1008	CDS	wFol_NZ_CP015510	1068466	1068110	-	357	prophage P2W3, tail protein U, putative	- none -
	fig|169402.10.peg.1009	CDS	wFol_NZ_CP015510	1070796	1068466	-	2331	Phage tail length tape-measure protein	Phage tail proteins; <br>Phage tail proteins 2
	fig|169402.10.peg.1012	CDS	wFol_NZ_CP015510	1074008	1073502	-	507	prophage P2W3, contractile tail tube protein	- none -
	fig|169402.10.peg.1013	CDS	wFol_NZ_CP015510	1075221	1074022	-	1200	Phage tail sheath monomer	Phage tail proteins; <br>Phage tail proteins 2
	fig|169402.10.peg.1045	CDS	wFol_NZ_CP015510	1119089	1118280	-	810	prophage LambdaW1, baseplate assembly protein J, putative	- none -
	fig|169402.10.peg.1046	CDS	wFol_NZ_CP015510	1119427	1119092	-	336	prophage LambdaW5, baseplate assembly protein W, putative	- none -
	fig|169402.10.peg.1050	CDS	wFol_NZ_CP015510	1121124	1120609	-	516	prophage LambdaW5, minor tail protein Z, putative	- none -
	fig|169402.10.peg.1052	CDS	wFol_NZ_CP015510	1122530	1121526	-	1005	Phage protein	- none -
	fig|169402.10.peg.1055	CDS	wFol_NZ_CP015510	1125436	1124030	-	1407	Phage portal protein	Phage packaging machinery
	fig|169402.10.peg.1058	CDS	wFol_NZ_CP015510	1128534	1126714	-	1821	Phage terminase, large subunit	Phage packaging machinery
	fig|169402.10.peg.1062	CDS	wFol_NZ_CP015510	1132659	1132171	-	489	Phage protein	- none -
	fig|169402.10.peg.1084	CDS	wFol_NZ_CP015510	1153660	1154841	+	1182	Phage tail sheath monomer	Phage tail proteins; <br>Phage tail proteins 2
	fig|169402.10.peg.1085	CDS	wFol_NZ_CP015510	1154888	1155394	+	507	prophage P2W3, contractile tail tube protein	- none -
	fig|169402.10.peg.1088	CDS	wFol_NZ_CP015510	1155802	1158075	+	2274	Phage tail length tape-measure protein	Phage tail proteins; <br>Phage tail proteins 2
	fig|169402.10.peg.1089	CDS	wFol_NZ_CP015510	1158075	1158431	+	357	prophage P2W3, tail protein U, putative	- none -
	fig|169402.10.peg.1090	CDS	wFol_NZ_CP015510	1158428	1158637	+	210	prophage P2W3, tail protein X, putative	- none -
	fig|169402.10.peg.1132	CDS	wFol_NZ_CP015510	1201478	1201272	-	207	prophage P2W3, tail protein X, putative	- none -
	fig|169402.10.peg.1133	CDS	wFol_NZ_CP015510	1201822	1201475	-	348	prophage P2W3, tail protein U, putative	- none -
	fig|169402.10.peg.1136	CDS	wFol_NZ_CP015510	1205158	1204652	-	507	prophage P2W3, contractile tail tube protein	- none -
	fig|169402.10.peg.1137	CDS	wFol_NZ_CP015510	1206384	1205188	-	1197	Phage tail sheath monomer	Phage tail proteins; <br>Phage tail proteins 2
	fig|169402.10.peg.1144	CDS	wFol_NZ_CP015510	1222334	1221816	-	519	Phage protein	- none -
	fig|169402.10.peg.1150	CDS	wFol_NZ_CP015510	1227862	1227674	-	189	putative phage related protein	- none -
	fig|169402.10.peg.1173	CDS	wFol_NZ_CP015510	1247975	1248310	+	336	prophage LambdaW5, baseplate assembly protein W, putative	- none -
	fig|169402.10.peg.1179	CDS	wFol_NZ_CP015510	1252124	1253776	+	1653	Phage integrase, site-specific serine recombinase	- none -
	fig|169402.10.peg.1198	CDS	wFol_NZ_CP015510	1291238	1289676	-	1563	some similarities to phage related proteins	- none -
	fig|169402.10.peg.1417	CDS	wFol_NZ_CP015510	1523771	1520121	-	3651	Phage tail fiber protein	Phage tail fiber proteins
wMel	fig|163164.1.peg.234	CDS	wMel_NC_002978	248608	249837	+	1230	prophage LambdaW1, DNA methylase	- none -
	fig|163164.1.peg.236	CDS	wMel_NC_002978	250515	252341	+	1827	Phage terminase, large subunit	- none -
	fig|163164.1.peg.242	CDS	wMel_NC_002978	258344	259345	+	1002	elements of external origin; phage-related functions and prophages	- none -
	fig|163164.1.peg.244	CDS	wMel_NC_002978	260904	259882	-	1023	prophage LambdaW1, transposase, IS110 family	- none -
	fig|163164.1.peg.246	CDS	wMel_NC_002978	261229	261726	+	498	prophage LambdaW1, minor tail protein Z, putative	- none -
	fig|163164.1.peg.249	CDS	wMel_NC_002978	262919	263245	+	327	prophage LambdaW1, baseplate assembly protein W, putative	- none -
	fig|163164.1.peg.250	CDS	wMel_NC_002978	263248	264057	+	810	prophage LambdaW1, baseplate assembly protein J, putative	- none -
	fig|163164.1.peg.252	CDS	wMel_NC_002978	265391	265993	+	603	prophage LambdaW1, ankyrin repeat domain protein	- none -
	fig|163164.1.peg.253	CDS	wMel_NC_002978	266255	266845	+	591	prophage LambdaW1, ankyrin repeat domain protein	- none -
	fig|163164.1.peg.254	CDS	wMel_NC_002978	266878	267306	+	429	Putative bacteriophage-related protein	- none -
	fig|163164.1.peg.255	CDS	wMel_NC_002978	267309	268811	+	1503	prophage LambdaW1, site-specific recombinase, resolvase family	- none -
	fig|163164.1.peg.258	CDS	wMel_NC_002978	271048	270374	-	675	prophage LambdaW1, ankyrin repeat domain protein	- none -
	fig|163164.1.peg.259	CDS	wMel_NC_002978	273255	271150	-	2106	prophage LambdaW1, ankyrin repeat domain protein	- none -
	fig|163164.1.peg.339	CDS	wMel_NC_002978	361426	364761	+	3336	Phage Host Specificity Protein	- none -
	fig|163164.1.peg.401	CDS	wMel_NC_002978	431961	431428	-	534	phage prohead protease	- none -
	fig|163164.1.peg.409	CDS	wMel_NC_002978	440219	439020	-	1200	Phage major capsid protein #Fam0006	Phage capsid proteins
	fig|163164.1.peg.504	CDS	wMel_NC_002978	552598	551654	-	945	prophage P2W3, tail protein D, putative	- none -
	fig|163164.1.peg.505	CDS	wMel_NC_002978	552808	552599	-	210	prophage P2W3, tail protein X, putative	- none -
	fig|163164.1.peg.506	CDS	wMel_NC_002978	553155	552805	-	351	prophage P2W3, tail protein U, putative	- none -
	fig|163164.1.peg.507	CDS	wMel_NC_002978	555194	553152	-	2043	Phage tail length tape-measure protein	- none -
	fig|163164.1.peg.511	CDS	wMel_NC_002978	556883	556386	-	498	prophage P2W3, contractile tail tube protein	- none -
	fig|163164.1.peg.528	CDS	wMel_NC_002978	572259	573485	+	1227	prophage LambdaW4, DNA methylase	- none -
	fig|163164.1.peg.530	CDS	wMel_NC_002978	573982	575463	+	1482	prophage LambdaW4, ankyrin repeat domain protein	- none -
	fig|163164.1.peg.531	CDS	wMel_NC_002978	575460	577283	+	1824	Phage terminase, large subunit	- none -
	fig|163164.1.peg.535	CDS	wMel_NC_002978	579610	580671	+	1062	prophage LambdaW4, minor capsid protein C, putative	- none -
	fig|163164.1.peg.537	CDS	wMel_NC_002978	581154	582158	+	1005	elements of external origin; phage-related functions and prophages	- none -
	fig|163164.1.peg.563	CDS	wMel_NC_002978	623343	626243	+	2901	prophage LambdaW5, ankyrin repeat domain protein	- none -
	fig|163164.1.peg.564	CDS	wMel_NC_002978	628119	626650	-	1470	prophage LambdaW5, site-specific recombinase, resolvase family	- none -
	fig|163164.1.peg.565	CDS	wMel_NC_002978	628553	628113	-	441	Putative bacteriophage-related protein	- none -
	fig|163164.1.peg.566	CDS	wMel_NC_002978	629024	628566	-	459	prophage LambdaW5, ankyrin repeat domain protein	- none -
	fig|163164.1.peg.567	CDS	wMel_NC_002978	629676	629050	-	627	prophage LambdaW5, ankyrin repeat domain protein	- none -
	fig|163164.1.peg.569	CDS	wMel_NC_002978	631903	631112	-	792	prophage LambdaW5, baseplate assembly protein J, putative	- none -
	fig|163164.1.peg.570	CDS	wMel_NC_002978	632232	631906	-	327	prophage LambdaW5, baseplate assembly protein W, putative	- none -
	fig|163164.1.peg.572	CDS	wMel_NC_002978	632970	632506	-	465	prophage LambdaW5, baseplate assembly protein V	- none -
	fig|163164.1.peg.574	CDS	wMel_NC_002978	633879	633430	-	450	prophage LambdaW5, minor tail protein Z, putative	- none -
	fig|163164.1.peg.673	CDS	wMel_NC_002978	726462	727391	+	930	site-specific recombinase, phage integrase family	- none -
	fig|163164.1.peg.903	CDS	wMel_NC_002978	976186	974993	-	1194	Phage portal protein	- none -
	fig|163164.1.peg.907	CDS	wMel_NC_002978	980557	979094	-	1464	some similarities to phage related proteins	- none -
	fig|163164.1.peg.1014	CDS	wMel_NC_002978	1082174	1083061	+	888	Phage-related protein	- none -
	fig|163164.1.peg.1029	CDS	wMel_NC_002978	1098113	1099099	+	987	site-specific recombinase, phage integrase family	- none -
	fig|163164.1.peg.1219	CDS	wMel_NC_002978	253852	254226	+	375	Phage portal protein # N-terminal fragment	- none -
	fig|163164.1.peg.1220	CDS	wMel_NC_002978	254208	255269	+	1062	Phage portal protein	- none -
	fig|163164.1.peg.1258	CDS	wMel_NC_002978	578196	579431	+	1236	Phage portal protein	- none -
	fig|163164.1.peg.1259	CDS	wMel_NC_002978	579419	579613	+	195	Phage portal protein # C-terminal fragment	- none -
wLug	fig|1335053.6.peg.2	CDS	MUIY01000001.1	960	1520	+	561	Phage tail length tape-measure protein	Phage tail proteins; <br>Phage tail proteins 2
	fig|1335053.6.peg.3	CDS	MUIY01000001.1	1520	1858	+	339	prophage P2W3, tail protein U, putative	- none -
	fig|1335053.6.peg.22	CDS	MUIY01000001.1	26889	26458	-	432	Phage protein	- none -
	fig|1335053.6.peg.25	CDS	MUIY01000001.1	29282	28263	-	1020	Phage tail formation protein I	- none -
	fig|1335053.6.peg.43	CDS	MUIY01000001.1	43093	42662	-	432	Phage protein	- none -
	fig|1335053.6.peg.46	CDS	MUIY01000001.1	45621	44467	-	1155	Phage tail formation protein I	- none -
	fig|1335053.6.peg.48	CDS	MUIY01000001.1	47238	47077	-	162	Phage head, portal protein B	- none -
	fig|1335053.6.peg.50	CDS	MUIY01000001.1	48805	47456	-	1350	Phage head, terminase DNA packaging protein A	- none -
	fig|1335053.6.peg.51	CDS	MUIY01000001.1	49452	48847	-	606	Phage head, major capsid protein E	- none -
	fig|1335053.6.peg.52	CDS	MUIY01000001.1	49859	49485	-	375	Phage head, head-DNA stabilization protein D	- none -
	fig|1335053.6.peg.53	CDS	MUIY01000001.1	50979	49927	-	1053	Phage head, head-tail preconnector protease C / Phage head, scaffolding domain Nu3	- none -
	fig|1335053.6.peg.54	CDS	MUIY01000001.1	52235	50976	-	1260	Phage head, portal protein B	- none -
	fig|1335053.6.peg.56	CDS	MUIY01000001.1	54263	54108	-	156	Phage head, portal protein B	- none -
	fig|1335053.6.peg.59	CDS	MUIY01000001.1	56065	55529	-	537	Phage head, terminase DNA packaging protein A	- none -
	fig|1335053.6.peg.61	CDS	MUIY01000001.1	58972	57611	-	1362	Phage head, terminase DNA packaging protein A	- none -
	fig|1335053.6.peg.64	CDS	MUIY01000001.1	60923	60450	-	474	Phage head, terminase subunit Nu1	- none -
	fig|1335053.6.peg.66	CDS	MUIY01000001.1	62731	62276	-	456	Phage protein	- none -
	fig|1335053.6.peg.83	CDS	MUIY01000001.1	76016	76273	+	258	Phage tail protein E	- none -
	fig|1335053.6.peg.85	CDS	MUIY01000001.1	76383	78647	+	2265	Phage tail length tape-measure protein T	- none -
	fig|1335053.6.peg.86	CDS	MUIY01000001.1	78647	78994	+	348	phage-related tail formation protein U	- none -
	fig|1335053.6.peg.87	CDS	MUIY01000001.1	78991	79200	+	210	Phage tail protein GpX	- none -
	fig|1335053.6.peg.88	CDS	MUIY01000001.1	79201	80145	+	945	Phage tail formation protein D	- none -
	fig|1335053.6.peg.127	CDS	MUIY01000001.1	127284	123955	-	3330	Phage Host Specificity Protein	- none -
	fig|1335053.6.peg.395	CDS	MUIY01000001.1	377706	379028	+	1323	Phage tail fiber protein	Phage tail fiber proteins
	fig|1335053.6.peg.397	CDS	MUIY01000001.1	380184	382616	+	2433	Phage tail fiber protein	Phage tail fiber proteins
	fig|1335053.6.peg.400	CDS	MUIY01000001.1	385605	387056	+	1452	some similarities to phage related proteins	- none -
	fig|1335053.6.peg.460	CDS	MUIY01000001.1	439214	437781	-	1434	some similarities to phage related proteins	- none -
	fig|1335053.6.peg.655	CDS	MUIY01000001.1	608051	609064	+	1014	Phage tail fiber protein	Phage tail fiber proteins
	fig|1335053.6.peg.656	CDS	MUIY01000001.1	609049	609207	+	159	Phage tail fiber protein	Phage tail fiber proteins
	fig|1335053.6.peg.677	CDS	MUIY01000001.1	626036	624876	-	1161	Phage tail formation protein I	- none -
	fig|1335053.6.peg.678	CDS	MUIY01000001.1	627493	626036	-	1458	Phage baseplate assembly protein J	- none -
	fig|1335053.6.peg.922	CDS	MUIY01000001.1	852099	852242	+	144	prophage LambdaW1, baseplate assembly protein J, putative	- none -
	fig|1335053.6.peg.1001	CDS	MUIY01000001.1	939456	938293	-	1164	Phage major capsid protein	Phage capsid proteins
	fig|1335053.6.peg.1022	CDS	MUIY01000001.1	961963	961646	-	318	Phage protein	- none -
	fig|1335053.6.peg.1137	CDS	MUIY01000001.1	1077559	1076399	-	1161	Phage tail formation protein I	- none -
	fig|1335053.6.peg.1138	CDS	MUIY01000001.1	1078344	1077559	-	786	Phage baseplate assembly protein J	- none -
	fig|1335053.6.peg.1139	CDS	MUIY01000001.1	1078682	1078347	-	336	Phage baseplate assembly protein GpW	- none -
	fig|1335053.6.peg.1141	CDS	MUIY01000001.1	1079411	1078947	-	465	Phage baseplate assembly protein V	- none -
	fig|1335053.6.peg.1142	CDS	MUIY01000001.1	1079871	1079398	-	474	Phage protein	- none -
	fig|1335053.6.peg.1143	CDS	MUIY01000001.1	1080371	1079868	-	504	Phage minor tail protein Z	- none -
	fig|1335053.6.peg.1145	CDS	MUIY01000001.1	1081237	1080773	-	465	Phage head, major capsid protein E	- none -
	fig|1335053.6.peg.1146	CDS	MUIY01000001.1	1081658	1081227	-	432	Phage protein	- none -
	fig|1335053.6.peg.1149	CDS	MUIY01000001.1	1084198	1083032	-	1167	Phage tail formation protein I	- none -
	fig|1335053.6.peg.1150	CDS	MUIY01000001.1	1085259	1084477	-	783	Phage baseplate assembly protein J	- none -
	fig|1335053.6.peg.1151	CDS	MUIY01000001.1	1085597	1085262	-	336	Phage baseplate assembly protein GpW	- none -
	fig|1335053.6.peg.1153	CDS	MUIY01000001.1	1086314	1085817	-	498	Phage baseplate assembly protein V	- none -
	fig|1335053.6.peg.1154	CDS	MUIY01000001.1	1086774	1086301	-	474	Phage protein	- none -
	fig|1335053.6.peg.1155	CDS	MUIY01000001.1	1087274	1086771	-	504	Phage minor tail protein Z	- none -
	fig|1335053.6.peg.1157	CDS	MUIY01000001.1	1088582	1087578	-	1005	Phage head, major capsid protein E	- none -
	fig|1335053.6.peg.1158	CDS	MUIY01000001.1	1089029	1088619	-	411	Phage head, head-DNA stabilization protein D	- none -
	fig|1335053.6.peg.1159	CDS	MUIY01000001.1	1090079	1089066	-	1014	Phage head, head-tail preconnector protease C / Phage head, scaffolding domain Nu3	- none -
	fig|1335053.6.peg.1160	CDS	MUIY01000001.1	1091326	1090079	-	1248	Phage head, portal protein B	- none -
	fig|1335053.6.peg.1162	CDS	MUIY01000001.1	1095487	1093199	-	2289	Phage head, terminase DNA packaging protein A	- none -
	fig|1335053.6.peg.1164	CDS	MUIY01000001.1	1097451	1096987	-	465	Phage head, terminase subunit Nu1	- none -
	fig|1335053.6.peg.1166	CDS	MUIY01000001.1	1098055	1097585	-	471	Phage protein	- none -
	fig|1335053.6.peg.1196	CDS	MUIY01000001.1	1124794	1124651	-	144	prophage LambdaW1, baseplate assembly protein J, putative	- none -
	fig|1335053.6.peg.1200	CDS	MUIY01000001.1	1127909	1127487	-	423	Phage tail fiber protein	Phage tail fiber proteins
	fig|1335053.6.peg.1342	CDS	MUIY01000002.1	123586	122411	-	1176	Phage portal protein	Phage packaging machinery
	fig|1335053.6.peg.1551	CDS	MUIY01000002.1	321363	320932	-	432	Phage protein	- none -
	fig|1335053.6.peg.1554	CDS	MUIY01000002.1	323903	322737	-	1167	Phage tail formation protein I	- none -
	fig|1335053.6.peg.1555	CDS	MUIY01000002.1	324964	324182	-	783	Phage baseplate assembly protein J	- none -
	fig|1335053.6.peg.1556	CDS	MUIY01000002.1	325302	324967	-	336	Phage baseplate assembly protein GpW	- none -
	fig|1335053.6.peg.1559	CDS	MUIY01000002.1	327092	326628	-	465	Phage baseplate assembly protein V	- none -
	fig|1335053.6.peg.1560	CDS	MUIY01000002.1	327552	327079	-	474	Phage protein	- none -
	fig|1335053.6.peg.1561	CDS	MUIY01000002.1	328052	327549	-	504	Phage minor tail protein Z	- none -
	fig|1335053.6.peg.1563	CDS	MUIY01000002.1	329458	328454	-	1005	Phage head, major capsid protein E	- none -
	fig|1335053.6.peg.1564	CDS	MUIY01000002.1	329905	329495	-	411	Phage head, head-DNA stabilization protein D	- none -
	fig|1335053.6.peg.1565	CDS	MUIY01000002.1	330955	329942	-	1014	Phage head, head-tail preconnector protease C / Phage head, scaffolding domain Nu3	- none -
	fig|1335053.6.peg.1566	CDS	MUIY01000002.1	332193	330955	-	1239	Phage head, portal protein B	- none -
	fig|1335053.6.peg.1567	CDS	MUIY01000002.1	333904	333434	-	471	Phage head, terminase DNA packaging protein A	- none -
	fig|1335053.6.peg.1568	CDS	MUIY01000002.1	335186	333990	-	1197	Phage head, terminase DNA packaging protein A	- none -
	fig|1335053.6.peg.1571	CDS	MUIY01000002.1	337137	336667	-	471	Phage head, terminase subunit Nu1	- none -
	fig|1335053.6.peg.1573	CDS	MUIY01000002.1	338945	338490	-	456	Phage protein	- none -
	fig|1335053.6.peg.1593	CDS	MUIY01000002.1	354335	355480	+	1146	Phage tail sheath protein FI	- none -
	fig|1335053.6.peg.1594	CDS	MUIY01000002.1	355496	356002	+	507	Phage tail tube protein FII	- none -
	fig|1335053.6.peg.1595	CDS	MUIY01000002.1	356085	356342	+	258	Phage tail protein E	- none -
	fig|1335053.6.peg.1597	CDS	MUIY01000002.1	356452	358758	+	2307	Phage tail length tape-measure protein T	- none -
	fig|1335053.6.peg.1598	CDS	MUIY01000002.1	358760	359107	+	348	phage-related tail formation protein U	- none -
	fig|1335053.6.peg.1599	CDS	MUIY01000002.1	359104	359313	+	210	Phage tail protein GpX	- none -
	fig|1335053.6.peg.1600	CDS	MUIY01000002.1	359314	360264	+	951	Phage tail formation protein D	- none -
wNfla	fig|1854759.6.peg.24	CDS	NZ_LYUW01000001.1	26459	26259	-	201	prophage P2W3, tail protein X, putative	- none -
	fig|1854759.6.peg.25	CDS	NZ_LYUW01000001.1	26850	26443	-	408	Phage tail protein	Phage tail proteins
	fig|1854759.6.peg.26	CDS	NZ_LYUW01000001.1	29025	26854	-	2172	Phage tail length tape-measure protein T	- none -
	fig|1854759.6.peg.28	CDS	NZ_LYUW01000001.1	29907	29407	-	501	Phage tail tube protein FII	- none -
	fig|1854759.6.peg.29	CDS	NZ_LYUW01000001.1	31109	29922	-	1188	Phage tail sheath protein FI	- none -
	fig|1854759.6.peg.37	CDS	NZ_LYUW01000001.1	38416	37199	-	1218	Phage tail formation protein I	- none -
	fig|1854759.6.peg.38	CDS	NZ_LYUW01000001.1	39220	38423	-	798	Phage tail tip, host specificity protein J	- none -
	fig|1854759.6.peg.39	CDS	NZ_LYUW01000001.1	39565	39230	-	336	Phage baseplate assembly protein GpW	- none -
	fig|1854759.6.peg.41	CDS	NZ_LYUW01000001.1	40289	39834	-	456	Phage baseplate assembly protein V	- none -
	fig|1854759.6.peg.42	CDS	NZ_LYUW01000001.1	40749	40276	-	474	Phage protein	- none -
	fig|1854759.6.peg.43	CDS	NZ_LYUW01000001.1	41227	40730	-	498	Phage minor tail protein Z	- none -
	fig|1854759.6.peg.45	CDS	NZ_LYUW01000001.1	42628	41624	-	1005	Phage head, major capsid protein E	- none -
	fig|1854759.6.peg.46	CDS	NZ_LYUW01000001.1	43026	42655	-	372	Phage head, head-DNA stabilization protein D	- none -
	fig|1854759.6.peg.47	CDS	NZ_LYUW01000001.1	44124	43054	-	1071	Phage head, head-tail preconnector protease C / Phage head, scaffolding domain Nu3	- none -
	fig|1854759.6.peg.48	CDS	NZ_LYUW01000001.1	45539	44121	-	1419	Phage head, portal protein B	- none -
	fig|1854759.6.peg.50	CDS	NZ_LYUW01000001.1	47574	45757	-	1818	Phage head, terminase DNA packaging protein A	- none -
	fig|1854759.6.peg.52	CDS	NZ_LYUW01000001.1	49544	49074	-	471	Phage head, terminase subunit Nu1	- none -
	fig|1854759.6.peg.54	CDS	NZ_LYUW01000001.1	50171	49677	-	495	Phage protein	- none -
	fig|1854759.6.peg.411	CDS	NZ_LYUW01000011.1	22014	23018	+	1005	some similarities to phage related proteins	- none -
	fig|1854759.6.peg.419	CDS	NZ_LYUW01000012.1	9233	7737	-	1497	prophage LambdaW1, site-specific recombinase, resolvase family	- none -
	fig|1854759.6.peg.420	CDS	NZ_LYUW01000012.1	9661	9227	-	435	Phage protein	- none -
	fig|1854759.6.peg.421	CDS	NZ_LYUW01000012.1	10105	9704	-	402	prophage LambdaW1, ankyrin repeat domain protein	- none -
	fig|1854759.6.peg.422	CDS	NZ_LYUW01000012.1	10236	10102	-	135	prophage LambdaW1, ankyrin repeat domain protein	- none -
	fig|1854759.6.peg.425	CDS	NZ_LYUW01000012.1	13144	11984	-	1161	Phage tail formation protein I	- none -
	fig|1854759.6.peg.426	CDS	NZ_LYUW01000012.1	13944	13144	-	801	Phage tail tip, host specificity protein J	- none -
	fig|1854759.6.peg.427	CDS	NZ_LYUW01000012.1	14180	13947	-	234	Phage baseplate assembly protein GpW	- none -
	fig|1854759.6.peg.430	CDS	NZ_LYUW01000012.1	16183	17331	+	1149	Phage tail sheath protein FI	- none -
	fig|1854759.6.peg.431	CDS	NZ_LYUW01000012.1	17347	17853	+	507	Phage tail tube protein FII	- none -
	fig|1854759.6.peg.436	CDS	NZ_LYUW01000012.1	18831	21407	+	2577	Phage tail length tape-measure protein T	- none -
	fig|1854759.6.peg.437	CDS	NZ_LYUW01000012.1	21407	21661	+	255	prophage P2W3, tail protein U, putative	- none -
	fig|1854759.6.peg.473	CDS	NZ_LYUW01000014.1	64	957	+	894	Phage head, portal protein B	- none -
	fig|1854759.6.peg.474	CDS	NZ_LYUW01000014.1	970	2001	+	1032	Phage head, head-tail preconnector protease C / Phage head, scaffolding domain Nu3	- none -
	fig|1854759.6.peg.475	CDS	NZ_LYUW01000014.1	2079	2450	+	372	Phage head, head-DNA stabilization protein D	- none -
	fig|1854759.6.peg.476	CDS	NZ_LYUW01000014.1	2488	3492	+	1005	Phage head, major capsid protein E	- none -
	fig|1854759.6.peg.478	CDS	NZ_LYUW01000014.1	3800	4285	+	486	Phage minor tail protein Z	- none -
	fig|1854759.6.peg.494	CDS	NZ_LYUW01000015.1	3321	3455	+	135	Phage head, portal protein B	- none -
	fig|1854759.6.peg.556	CDS	NZ_LYUW01000018.1	18709	17765	-	945	Phage tail formation protein D	- none -
	fig|1854759.6.peg.557	CDS	NZ_LYUW01000018.1	18919	18710	-	210	Phage tail protein GpX	- none -
	fig|1854759.6.peg.558	CDS	NZ_LYUW01000018.1	19263	18916	-	348	phage-related tail formation protein U	- none -
	fig|1854759.6.peg.729	CDS	NZ_LYUW01000028.1	2729	3445	+	717	Phage portal protein	Phage packaging machinery
	fig|1854759.6.peg.730	CDS	NZ_LYUW01000028.1	3506	3922	+	417	Phage portal protein	Phage packaging machinery
	fig|1854759.6.peg.788	CDS	NZ_LYUW01000032.1	2447	3646	+	1200	Phage major capsid protein	Phage capsid proteins
	fig|1854759.6.peg.818	CDS	NZ_LYUW01000033.1	13262	12318	-	945	Phage tail formation protein D	- none -
	fig|1854759.6.peg.819	CDS	NZ_LYUW01000033.1	13473	13264	-	210	Phage tail protein GpX	- none -
	fig|1854759.6.peg.820	CDS	NZ_LYUW01000033.1	13616	13470	-	147	prophage P2W3, tail protein U, putative	- none -
	fig|1854759.6.peg.1051	CDS	NZ_LYUW01000050.1	5312	4881	-	432	Phage protein	- none -
	fig|1854759.6.peg.1054	CDS	NZ_LYUW01000050.1	7870	6704	-	1167	Phage tail formation protein I	- none -
	fig|1854759.6.peg.1055	CDS	NZ_LYUW01000050.1	8960	8160	-	801	Phage baseplate assembly protein J	- none -
	fig|1854759.6.peg.1056	CDS	NZ_LYUW01000050.1	9298	8963	-	336	Phage baseplate assembly protein GpW	- none -
	fig|1854759.6.peg.1058	CDS	NZ_LYUW01000050.1	10020	9556	-	465	Phage baseplate assembly protein V	- none -
	fig|1854759.6.peg.1059	CDS	NZ_LYUW01000050.1	10534	10007	-	528	Phage protein	- none -
	fig|1854759.6.peg.1106	CDS	NZ_LYUW01000055.1	3379	4593	+	1215	Phage tail sheath protein FI	- none -
	fig|1854759.6.peg.1107	CDS	NZ_LYUW01000055.1	4605	5111	+	507	Phage tail tube protein FII	- none -
	fig|1854759.6.peg.1110	CDS	NZ_LYUW01000055.1	5881	6138	+	258	Phage tail protein E	- none -
	fig|1854759.6.peg.1112	CDS	NZ_LYUW01000055.1	6239	8539	+	2301	Phage tail length tape-measure protein T	- none -
	fig|1854759.6.peg.1113	CDS	NZ_LYUW01000055.1	8539	8796	+	258	phage-related tail formation protein U	- none -
	fig|1854759.6.peg.1128	CDS	NZ_LYUW01000057.1	6823	3497	-	3327	Phage Host Specificity Protein	- none -
	fig|1854759.6.peg.1164	CDS	NZ_LYUW01000061.1	3348	4052	+	705	Phage tail sheath protein FI	- none -
	fig|1854759.6.peg.1165	CDS	NZ_LYUW01000061.1	4155	4550	+	396	Phage tail sheath protein FI	- none -
	fig|1854759.6.peg.1166	CDS	NZ_LYUW01000061.1	4571	5077	+	507	Phage tail tube protein FII	- none -
	fig|1854759.6.peg.1167	CDS	NZ_LYUW01000061.1	5166	5423	+	258	Phage tail protein E	- none -
	fig|1854759.6.peg.1169	CDS	NZ_LYUW01000061.1	5533	7668	+	2136	Phage tail length tape-measure protein T	- none -
	fig|1854759.6.peg.1257	CDS	NZ_LYUW01000073.1	22	168	+	147	phage-related tail formation protein U	- none -
	fig|1854759.6.peg.1258	CDS	NZ_LYUW01000073.1	165	374	+	210	Phage tail protein GpX	- none -
	fig|1854759.6.peg.1259	CDS	NZ_LYUW01000073.1	375	1319	+	945	Phage tail formation protein D	- none -
	fig|1854759.6.peg.1446	CDS	NZ_LYUW01000114.1	39	410	+	372	phage-related tail formation protein U	- none -
	fig|1854759.6.peg.1456	CDS	NZ_LYUW01000117.1	1101	472	-	630	some similarities to phage related proteins	- none -
	fig|1854759.6.peg.1474	CDS	NZ_LYUW01000126.1	1082	579	-	504	Phage protein	- none -
wOo	-	-	-	-	-	-	-	-	-
wOv	-	-	-	-	-	-	-	-	-
wPip	fig|955.1.peg.49	CDS	culex94e01.p1k	11967	11536	-	432	Putative bacteriophage-related protein	- none -
	fig|955.1.peg.359	CDS	culex12a01.q1k	2928	1495	-	1434	Phage-related protein	- none -
	fig|955.1.peg.449	CDS	culex17f04.q1k	4008	3799	-	210	prophage P2W3, tail protein X, putative	- none -
	fig|955.1.peg.450	CDS	culex17f04.q1k	4361	4005	-	357	prophage P2W3, tail protein U, putative	- none -
	fig|955.1.peg.451	CDS	culex17f04.q1k	6625	4361	-	2265	Phage tail length tape-measure protein	- none -
	fig|955.1.peg.456	CDS	culex147f12.p1k	1227	730	-	498	prophage LambdaW5, minor tail protein Z, putative	- none -
	fig|955.1.peg.459	CDS	culex147f12.p1k	2938	2567	-	372	PROBABLE BACTERIOPHAGE-RELATED PROTEIN	- none -
	fig|955.1.peg.463	CDS	culex69g03.p1k	1544	1224	-	321	PROBABLE BACTERIOPHAGE-RELATED PROTEIN	- none -
	fig|955.1.peg.475	CDS	culex140f11.p1k	691	2	-	690	Phage-related baseplate assembly protein	- none -
	fig|955.1.peg.476	CDS	culex140f11.p1k	927	694	-	234	Phage baseplate assembly protein W	- none -
	fig|955.1.peg.480	CDS	culex141a08.q1k	1867	1508	-	360	prophage P2W3, tail protein D, putative	- none -
	fig|955.1.peg.511	CDS	culex102f01.p1k	185	3	-	183	prophage LambdaW4, DNA methylase	- none -
	fig|955.1.peg.512	CDS	culex102f01.p1k	763	299	-	465	Putative bacteriophage-related protein	- none -
	fig|955.1.peg.527	CDS	culex102f01.p1k	17434	18612	+	1179	Phage tail sheath monomer	- none -
	fig|955.1.peg.528	CDS	culex102f01.p1k	18628	19134	+	507	Phage major tail tube protein	- none -
	fig|955.1.peg.533	CDS	culex102f01.p1k	20112	22403	+	2292	Phage tail length tape-measure protein	- none -
	fig|955.1.peg.534	CDS	culex102f01.p1k	22403	22750	+	348	prophage P2W3, tail protein U, putative	- none -
	fig|955.1.peg.535	CDS	culex102f01.p1k	22957	23901	+	945	Phage protein D	- none -
	fig|955.1.peg.547	CDS	culex102f01.p1k	33590	32799	-	792	Phage-related baseplate assembly protein	- none -
	fig|955.1.peg.548	CDS	culex102f01.p1k	33928	33593	-	336	Phage baseplate assembly protein	- none -
	fig|955.1.peg.552	CDS	culex102f01.p1k	35606	35109	-	498	prophage LambdaW5, minor tail protein Z, putative	- none -
	fig|955.1.peg.555	CDS	culex102f01.p1k	37412	37041	-	372	PROBABLE BACTERIOPHAGE-RELATED PROTEIN	- none -
	fig|955.1.peg.557	CDS	culex102f01.p1k	40018	38600	-	1419	Phage portal protein	- none -
	fig|955.1.peg.559	CDS	culex102f01.p1k	42077	40233	-	1845	Phage terminase, large subunit	- none -
	fig|955.1.peg.563	CDS	culex102f01.p1k	45831	45367	-	465	Putative bacteriophage-related protein	- none -
	fig|955.1.peg.567	CDS	culex102f01.p1k	50379	52436	+	2058	PROBABLE BACTERIOPHAGE-RELATED PROTEIN	- none -
	fig|955.1.peg.842	CDS	culex131h09.q1k	1367	750	-	618	Phage-related baseplate assembly protein	- none -
	fig|955.1.peg.843	CDS	culex50h05.p1k	6	1808	+	1803	PROBABLE BACTERIOPHAGE-RELATED PROTEIN	- none -
	fig|955.1.peg.853	CDS	culex40h12.p1k	4714	5175	+	462	prophage LambdaW4, terminase large subunit, putative	- none -
	fig|955.1.peg.870	CDS	culex40h12.p1k	33536	33132	-	405	Putative bacteriophage-related protein	- none -
	fig|955.1.peg.909	CDS	culex18h04.p1k	28	570	+	543	Phage-related tail protein	- none -
	fig|955.1.peg.910	CDS	culex18h04.p1k	570	926	+	357	prophage P2W3, tail protein U, putative	- none -
	fig|955.1.peg.911	CDS	culex18h04.p1k	923	1132	+	210	prophage P2W3, tail protein X, putative	- none -
	fig|955.1.peg.1182	CDS	culex79g04.p1k	60509	61684	+	1176	Phage portal protein	- none -
	fig|955.1.peg.1317	CDS	culex180d12.p1k	4625	4996	+	372	PROBABLE BACTERIOPHAGE-RELATED PROTEIN	- none -
	fig|955.1.peg.1320	CDS	culex180d12.p1k	6408	6899	+	492	prophage LambdaW5, minor tail protein Z, putative	- none -
	fig|955.1.peg.1338	CDS	culex180d12.p1k	26226	24031	-	2196	Phage Host Specificity Protein	- none -
	fig|955.1.peg.1372	CDS	culex143c03.p1k	16074	15643	-	432	Putative bacteriophage-related protein	- none -
	fig|955.1.peg.1377	CDS	culex143c03.p1k	21327	20542	-	786	Phage-related baseplate assembly protein	- none -
	fig|955.1.peg.1378	CDS	culex143c03.p1k	21665	21330	-	336	Phage baseplate assembly protein	- none -
	fig|955.1.peg.1382	CDS	culex143c03.p1k	23331	22840	-	492	prophage LambdaW5, minor tail protein Z, putative	- none -
	fig|955.1.peg.1386	CDS	culex143c03.p1k	25488	25117	-	372	PROBABLE BACTERIOPHAGE-RELATED PROTEIN	- none -
	fig|955.1.peg.1391	CDS	culex143c03.p1k	31843	31379	-	465	Putative bacteriophage-related protein	- none -
	fig|955.1.peg.1395	CDS	culex143c03.p1k	38991	37201	-	1791	PROBABLE BACTERIOPHAGE-RELATED PROTEIN	- none -
	fig|955.1.peg.1529	CDS	culex16c12.p1k	16431	17828	+	1398	Phage-related protein	- none -
wPpe	-	-	-	-	-	-	-	-	-
wstri	fig|368602.8.peg.1	CDS	MUIX01000001.1	2	211	+	210	Phage tail fiber protein	Phage tail fiber proteins
	fig|368602.8.peg.5	CDS	MUIX01000001.1	6352	5921	-	432	Phage protein	- none -
	fig|368602.8.peg.8	CDS	MUIX01000001.1	8932	7766	-	1167	Phage tail formation protein I	- none -
	fig|368602.8.peg.9	CDS	MUIX01000001.1	10010	9210	-	801	Phage baseplate assembly protein J	- none -
	fig|368602.8.peg.10	CDS	MUIX01000001.1	10348	10013	-	336	Phage baseplate assembly protein GpW	- none -
	fig|368602.8.peg.12	CDS	MUIX01000001.1	10794	10627	-	168	Phage baseplate assembly protein V	- none -
	fig|368602.8.peg.13	CDS	MUIX01000001.1	11507	11034	-	474	Phage protein	- none -
	fig|368602.8.peg.14	CDS	MUIX01000001.1	12016	11504	-	513	Phage minor tail protein Z	- none -
	fig|368602.8.peg.19	CDS	MUIX01000001.1	15546	15767	+	222	Phage major capsid protein	Phage capsid proteins
	fig|368602.8.peg.83	CDS	MUIX01000001.1	76352	76696	+	345	Phage protein	- none -
	fig|368602.8.peg.85	CDS	MUIX01000001.1	81034	81411	+	378	Phage head, terminase subunit Nu1	- none -
	fig|368602.8.peg.87	CDS	MUIX01000001.1	82896	84722	+	1827	Phage head, terminase DNA packaging protein A	- none -
	fig|368602.8.peg.90	CDS	MUIX01000001.1	85646	87052	+	1407	Phage head, portal protein B	- none -
	fig|368602.8.peg.91	CDS	MUIX01000001.1	87052	87480	+	429	Phage head, head-tail preconnector protease C / Phage head, scaffolding domain Nu3	- none -
	fig|368602.8.peg.92	CDS	MUIX01000001.1	87607	88095	+	489	Phage head, head-tail preconnector protease C / Phage head, scaffolding domain Nu3	- none -
	fig|368602.8.peg.93	CDS	MUIX01000001.1	88170	88541	+	372	Phage head, head-DNA stabilization protein D	- none -
	fig|368602.8.peg.94	CDS	MUIX01000001.1	88504	88653	+	150	Phage head, major capsid protein E	- none -
	fig|368602.8.peg.99	CDS	MUIX01000001.1	91161	90685	-	477	Phage protein	- none -
	fig|368602.8.peg.110	CDS	MUIX01000001.1	99602	98892	-	711	Phage tail formation protein D	- none -
	fig|368602.8.peg.111	CDS	MUIX01000001.1	99812	99603	-	210	Phage tail protein GpX	- none -
	fig|368602.8.peg.112	CDS	MUIX01000001.1	100156	99809	-	348	phage-related tail formation protein U	- none -
	fig|368602.8.peg.113	CDS	MUIX01000001.1	102464	100158	-	2307	Phage tail length tape-measure protein T	- none -
	fig|368602.8.peg.114	CDS	MUIX01000001.1	102831	102574	-	258	Phage tail protein E	- none -
	fig|368602.8.peg.115	CDS	MUIX01000001.1	103420	102914	-	507	Phage tail tube protein FII	- none -
	fig|368602.8.peg.116	CDS	MUIX01000001.1	103750	103436	-	315	Phage tail sheath protein FI	- none -
	fig|368602.8.peg.117	CDS	MUIX01000001.1	104012	103704	-	309	Phage head, portal protein B	- none -
	fig|368602.8.peg.119	CDS	MUIX01000001.1	106062	104227	-	1836	Phage head, terminase DNA packaging protein A	- none -
	fig|368602.8.peg.121	CDS	MUIX01000001.1	108001	107531	-	471	Phage head, terminase subunit Nu1	- none -
	fig|368602.8.peg.123	CDS	MUIX01000001.1	109830	109408	-	423	Phage protein	- none -
	fig|368602.8.peg.149	CDS	MUIX01000001.1	133841	135016	+	1176	Phage tail sheath protein FI	- none -
	fig|368602.8.peg.150	CDS	MUIX01000001.1	135032	135538	+	507	Phage tail tube protein FII	- none -
	fig|368602.8.peg.151	CDS	MUIX01000001.1	135621	135878	+	258	Phage tail protein E	- none -
	fig|368602.8.peg.153	CDS	MUIX01000001.1	135988	138408	+	2421	Phage tail length tape-measure protein T	- none -
	fig|368602.8.peg.154	CDS	MUIX01000001.1	138408	138755	+	348	phage-related tail formation protein U	- none -
	fig|368602.8.peg.155	CDS	MUIX01000001.1	138752	138961	+	210	Phage tail protein GpX	- none -
	fig|368602.8.peg.156	CDS	MUIX01000001.1	138963	139913	+	951	Phage tail formation protein D	- none -
	fig|368602.8.peg.178	CDS	MUIX01000001.1	168987	168556	-	432	Phage protein	- none -
	fig|368602.8.peg.181	CDS	MUIX01000001.1	171533	170367	-	1167	Phage tail formation protein I	- none -
	fig|368602.8.peg.182	CDS	MUIX01000001.1	172611	171811	-	801	Phage baseplate assembly protein J	- none -
	fig|368602.8.peg.183	CDS	MUIX01000001.1	172949	172614	-	336	Phage baseplate assembly protein GpW	- none -
	fig|368602.8.peg.185	CDS	MUIX01000001.1	173395	173228	-	168	Phage baseplate assembly protein V	- none -
	fig|368602.8.peg.186	CDS	MUIX01000001.1	174108	173635	-	474	Phage protein	- none -
	fig|368602.8.peg.187	CDS	MUIX01000001.1	174617	174105	-	513	Phage minor tail protein Z	- none -
	fig|368602.8.peg.192	CDS	MUIX01000001.1	178147	178368	+	222	Phage major capsid protein	Phage capsid proteins
	fig|368602.8.peg.197	CDS	MUIX01000001.1	182296	181301	-	996	Phage head, portal protein B	- none -
	fig|368602.8.peg.201	CDS	MUIX01000001.1	185034	183211	-	1824	Phage head, terminase DNA packaging protein A	- none -
	fig|368602.8.peg.203	CDS	MUIX01000001.1	186998	186519	-	480	Phage head, terminase subunit Nu1	- none -
	fig|368602.8.peg.205	CDS	MUIX01000001.1	188785	188330	-	456	Phage protein	- none -
	fig|368602.8.peg.206	CDS	MUIX01000001.1	190153	189422	-	732	Prophage antirepressor	- none -
	fig|368602.8.peg.209	CDS	MUIX01000001.1	194485	195177	+	693	Phage tail formation protein I	- none -
	fig|368602.8.peg.212	CDS	MUIX01000001.1	196557	196988	+	432	Phage protein	- none -
	fig|368602.8.peg.223	CDS	MUIX01000001.1	214568	214062	-	507	Phage tail tube protein FII	- none -
	fig|368602.8.peg.224	CDS	MUIX01000001.1	215761	214580	-	1182	Phage tail sheath protein FI	- none -
	fig|368602.8.peg.246	CDS	MUIX01000001.1	237828	237397	-	432	Phage protein	- none -
	fig|368602.8.peg.249	CDS	MUIX01000001.1	240360	239200	-	1161	Phage tail formation protein I	- none -
	fig|368602.8.peg.250	CDS	MUIX01000001.1	241151	240360	-	792	Phage baseplate assembly protein J	- none -
	fig|368602.8.peg.251	CDS	MUIX01000001.1	241387	241154	-	234	Phage baseplate assembly protein GpW	- none -
	fig|368602.8.peg.253	CDS	MUIX01000001.1	242890	242777	-	114	Phage baseplate assembly protein GpW	- none -
	fig|368602.8.peg.256	CDS	MUIX01000001.1	244691	244227	-	465	Phage baseplate assembly protein V	- none -
	fig|368602.8.peg.257	CDS	MUIX01000001.1	245154	244678	-	477	Phage protein	- none -
	fig|368602.8.peg.258	CDS	MUIX01000001.1	245672	245151	-	522	Phage minor tail protein Z	- none -
	fig|368602.8.peg.260	CDS	MUIX01000001.1	246578	245973	-	606	Phage head, major capsid protein E	- none -
	fig|368602.8.peg.265	CDS	MUIX01000001.1	250380	248065	-	2316	Phage tail length tape-measure protein T	- none -
	fig|368602.8.peg.266	CDS	MUIX01000001.1	250747	250490	-	258	Phage tail protein E	- none -
	fig|368602.8.peg.269	CDS	MUIX01000001.1	251870	251364	-	507	Phage tail tube protein FII	- none -
	fig|368602.8.peg.270	CDS	MUIX01000001.1	253072	251888	-	1185	Phage tail sheath protein FI	- none -
	fig|368602.8.peg.291	CDS	MUIX01000001.1	275913	275482	-	432	Phage protein	- none -
	fig|368602.8.peg.294	CDS	MUIX01000001.1	278019	277327	-	693	Phage tail formation protein I	- none -
	fig|368602.8.peg.296	CDS	MUIX01000001.1	281205	281107	-	99	Phage baseplate assembly protein GpW	- none -
	fig|368602.8.peg.298	CDS	MUIX01000001.1	281923	281459	-	465	Phage baseplate assembly protein V	- none -
	fig|368602.8.peg.299	CDS	MUIX01000001.1	282383	281910	-	474	Phage protein	- none -
	fig|368602.8.peg.300	CDS	MUIX01000001.1	282871	282380	-	492	Phage minor tail protein Z	- none -
	fig|368602.8.peg.301	CDS	MUIX01000001.1	283091	282873	-	219	putative phage related protein	- none -
	fig|368602.8.peg.302	CDS	MUIX01000001.1	284268	283264	-	1005	Phage head, major capsid protein E	- none -
	fig|368602.8.peg.303	CDS	MUIX01000001.1	284662	284294	-	369	Phage head, head-DNA stabilization protein D	- none -
	fig|368602.8.peg.304	CDS	MUIX01000001.1	285783	284740	-	1044	Phage head, head-tail preconnector protease C / Phage head, scaffolding domain Nu3	- none -
	fig|368602.8.peg.305	CDS	MUIX01000001.1	286582	285770	-	813	Phage head, portal protein B	- none -
	fig|368602.8.peg.306	CDS	MUIX01000001.1	287441	286659	-	783	Phage head, major capsid protein E	- none -
	fig|368602.8.peg.307	CDS	MUIX01000001.1	287835	287467	-	369	Phage head, head-DNA stabilization protein D	- none -
	fig|368602.8.peg.308	CDS	MUIX01000001.1	288956	287913	-	1044	Phage head, head-tail preconnector protease C / Phage head, scaffolding domain Nu3	- none -
	fig|368602.8.peg.309	CDS	MUIX01000001.1	290799	288943	-	1857	Phage head, major capsid protein E	- none -
	fig|368602.8.peg.310	CDS	MUIX01000001.1	291193	290825	-	369	Phage head, head-DNA stabilization protein D	- none -
	fig|368602.8.peg.311	CDS	MUIX01000001.1	292314	291271	-	1044	Phage head, head-tail preconnector protease C / Phage head, scaffolding domain Nu3	- none -
	fig|368602.8.peg.312	CDS	MUIX01000001.1	293719	292301	-	1419	Phage head, portal protein B	- none -
	fig|368602.8.peg.316	CDS	MUIX01000001.1	295249	294701	-	549	Phage head, terminase DNA packaging protein A	- none -
	fig|368602.8.peg.643	CDS	MUIX01000001.1	641854	640940	-	915	Phage portal protein	Phage packaging machinery
	fig|368602.8.peg.645	CDS	MUIX01000001.1	644368	644141	-	228	Phage portal protein	Phage packaging machinery
	fig|368602.8.peg.990	CDS	MUIX01000001.1	981690	982022	+	333	some similarities to phage related proteins	- none -
	fig|368602.8.peg.1055	CDS	MUIX01000001.1	1035843	1035340	-	504	some similarities to phage related proteins	- none -
	fig|368602.8.peg.1057	CDS	MUIX01000001.1	1038207	1037386	-	822	some similarities to phage related proteins	- none -
	fig|368602.8.peg.1063	CDS	MUIX01000001.1	1046164	1042691	-	3474	Phage tail fiber protein	Phage tail fiber proteins
	fig|368602.8.peg.1317	CDS	MUIX01000001.1	1293083	1291923	-	1161	Phage tail formation protein I	- none -
	fig|368602.8.peg.1318	CDS	MUIX01000001.1	1293226	1293083	-	144	prophage LambdaW1, baseplate assembly protein J, putative	- none -
	fig|368602.8.peg.1319	CDS	MUIX01000001.1	1293869	1293249	-	621	Phage baseplate assembly protein J	- none -
	fig|368602.8.peg.1320	CDS	MUIX01000001.1	1294207	1293872	-	336	Phage baseplate assembly protein GpW	- none -
	fig|368602.8.peg.1322	CDS	MUIX01000001.1	1294936	1294472	-	465	Phage baseplate assembly protein V	- none -
	fig|368602.8.peg.1323	CDS	MUIX01000001.1	1295396	1294923	-	474	Phage protein	- none -
	fig|368602.8.peg.1324	CDS	MUIX01000001.1	1295905	1295393	-	513	prophage LambdaW5, minor tail protein Z, putative	- none -
	fig|368602.8.peg.1326	CDS	MUIX01000001.1	1297213	1296209	-	1005	Phage head, major capsid protein E	- none -
	fig|368602.8.peg.1327	CDS	MUIX01000001.1	1297660	1297250	-	411	Phage head, head-DNA stabilization protein D	- none -
	fig|368602.8.peg.1328	CDS	MUIX01000001.1	1298113	1297697	-	417	Phage head, head-tail preconnector protease C / Phage head, scaffolding domain Nu3	- none -
	fig|368602.8.peg.1331	CDS	MUIX01000001.1	1302009	1302863	+	855	Phage head, terminase DNA packaging protein A	- none -
	fig|368602.8.peg.1332	CDS	MUIX01000001.1	1304089	1303619	-	471	Phage head, terminase subunit Nu1	- none -
	fig|368602.8.peg.1334	CDS	MUIX01000001.1	1305918	1305496	-	423	Phage protein	- none -
	fig|368602.8.peg.1355	CDS	MUIX01000001.1	1325332	1326513	+	1182	Phage tail sheath protein FI	- none -
	fig|368602.8.peg.1356	CDS	MUIX01000001.1	1326529	1327035	+	507	Phage tail tube protein FII	- none -
	fig|368602.8.peg.1357	CDS	MUIX01000001.1	1327118	1327375	+	258	Phage tail protein E	- none -
	fig|368602.8.peg.1359	CDS	MUIX01000001.1	1327485	1329791	+	2307	Phage tail length tape-measure protein T	- none -
	fig|368602.8.peg.1360	CDS	MUIX01000001.1	1329793	1330140	+	348	phage-related tail formation protein U	- none -
	fig|368602.8.peg.1361	CDS	MUIX01000001.1	1330137	1330346	+	210	Phage tail protein GpX	- none -
	fig|368602.8.peg.1362	CDS	MUIX01000001.1	1330347	1331297	+	951	Phage tail formation protein D	- none -
	fig|368602.8.peg.1386	CDS	MUIX01000001.1	1367344	1367231	-	114	prophage LambdaW1, site-specific recombinase, resolvase family	- none -
	fig|368602.8.peg.1390	CDS	MUIX01000001.1	1370517	1370086	-	432	Phage protein	- none -
	fig|368602.8.peg.1393	CDS	MUIX01000001.1	1373097	1371931	-	1167	Phage tail formation protein I	- none -
	fig|368602.8.peg.1394	CDS	MUIX01000001.1	1374175	1373375	-	801	Phage baseplate assembly protein J	- none -
	fig|368602.8.peg.1395	CDS	MUIX01000001.1	1374513	1374178	-	336	Phage baseplate assembly protein GpW	- none -
	fig|368602.8.peg.1397	CDS	MUIX01000001.1	1374959	1374792	-	168	Phage baseplate assembly protein V	- none -
	fig|368602.8.peg.1398	CDS	MUIX01000001.1	1375672	1375199	-	474	Phage protein	- none -
	fig|368602.8.peg.1399	CDS	MUIX01000001.1	1376181	1375669	-	513	Phage minor tail protein Z	- none -
	fig|368602.8.peg.1525	CDS	MUIX01000001.1	1490714	1489785	-	930	Phage major capsid protein	Phage capsid proteins
	fig|368602.8.peg.1612	CDS	MUIX01000001.1	1587343	1586666	-	678	Phage tail formation protein D	- none -
	fig|368602.8.peg.1613	CDS	MUIX01000001.1	1587553	1587344	-	210	Phage tail protein GpX	- none -
	fig|368602.8.peg.1614	CDS	MUIX01000001.1	1587897	1587550	-	348	phage-related tail formation protein U	- none -
	fig|368602.8.peg.1615	CDS	MUIX01000001.1	1590205	1587899	-	2307	Phage tail length tape-measure protein T	- none -
	fig|368602.8.peg.1616	CDS	MUIX01000001.1	1590572	1590315	-	258	Phage tail protein E	- none -
	fig|368602.8.peg.1617	CDS	MUIX01000001.1	1591161	1590655	-	507	Phage tail tube protein FII	- none -
	fig|368602.8.peg.1626	CDS	MUIX01000001.1	1597154	1596477	-	678	Phage tail formation protein D	- none -
	fig|368602.8.peg.1627	CDS	MUIX01000001.1	1597364	1597155	-	210	Phage tail protein GpX	- none -
	fig|368602.8.peg.1628	CDS	MUIX01000001.1	1597708	1597361	-	348	phage-related tail formation protein U	- none -
	fig|368602.8.peg.1629	CDS	MUIX01000001.1	1599644	1597710	-	1935	Phage tail length tape-measure protein T	- none -
	fig|368602.8.peg.1630	CDS	MUIX01000001.1	1600254	1599619	-	636	Phage tail length tape-measure protein T	- none -
	fig|368602.8.peg.1632	CDS	MUIX01000002.1	326	117	-	210	Phage tail protein GpX	- none -
	fig|368602.8.peg.1633	CDS	MUIX01000002.1	661	323	-	339	prophage P2W3, tail protein U, putative	- none -
	fig|368602.8.peg.1634	CDS	MUIX01000002.1	3099	661	-	2439	Phage tail length tape-measure protein T	- none -
	fig|368602.8.peg.1635	CDS	MUIX01000002.1	3334	3209	-	126	Phage tail protein E	- none -
	fig|368602.8.peg.1639	CDS	MUIX01000002.1	6494	5544	-	951	Phage tail formation protein D	- none -
	fig|368602.8.peg.1640	CDS	MUIX01000002.1	6705	6496	-	210	Phage tail protein GpX	- none -
	fig|368602.8.peg.1641	CDS	MUIX01000002.1	7040	6702	-	339	prophage P2W3, tail protein U, putative	- none -
	fig|368602.8.peg.1642	CDS	MUIX01000002.1	9478	7040	-	2439	Phage tail length tape-measure protein T	- none -
	fig|368602.8.peg.1643	CDS	MUIX01000002.1	9845	9588	-	258	Phage tail protein E	- none -
	fig|368602.8.peg.1644	CDS	MUIX01000002.1	10398	9892	-	507	Phage tail tube protein FII	- none -
	fig|368602.8.peg.1645	CDS	MUIX01000002.1	10630	10427	-	204	Phage tail sheath protein FI	- none -
	fig|368602.8.peg.1669	CDS	MUIX01000002.1	36941	36810	-	132	Phage protein	- none -
	fig|368602.8.peg.1670	CDS	MUIX01000002.1	37240	37028	-	213	Phage protein	- none -
	fig|368602.8.peg.1673	CDS	MUIX01000002.1	39766	38606	-	1161	Phage tail formation protein I	- none -
	fig|368602.8.peg.1674	CDS	MUIX01000002.1	40566	39766	-	801	Phage baseplate assembly protein J	- none -
	fig|368602.8.peg.1675	CDS	MUIX01000002.1	40664	40569	-	96	Phage baseplate assembly protein	- none -
	fig|368602.8.peg.1677	CDS	MUIX01000002.1	42310	42197	-	114	Phage baseplate assembly protein GpW	- none -
	fig|368602.8.peg.1680	CDS	MUIX01000002.1	44111	43647	-	465	Phage baseplate assembly protein V	- none -
	fig|368602.8.peg.1681	CDS	MUIX01000002.1	44574	44098	-	477	Phage protein	- none -
	fig|368602.8.peg.1682	CDS	MUIX01000002.1	45092	44571	-	522	Phage minor tail protein Z	- none -
	fig|368602.8.peg.1685	CDS	MUIX01000002.1	47203	47090	-	114	Phage baseplate assembly protein GpW	- none -
	fig|368602.8.peg.1687	CDS	MUIX01000002.1	47903	47460	-	444	Phage baseplate assembly protein V	- none -
	fig|368602.8.peg.1688	CDS	MUIX01000002.1	48366	47890	-	477	Phage protein	- none -
	fig|368602.8.peg.1689	CDS	MUIX01000002.1	48539	48363	-	177	prophage LambdaW5, minor tail protein Z, putative	- none -
	fig|368602.8.peg.1690	CDS	MUIX01000002.1	48823	48575	-	249	Phage minor tail protein Z	- none -
	fig|368602.8.peg.1692	CDS	MUIX01000002.1	49795	49127	-	669	Phage head, major capsid protein E	- none -
	fig|368602.8.peg.1693	CDS	MUIX01000002.1	50153	49785	-	369	Phage head, head-tail preconnector protease C / Phage head, scaffolding domain Nu3	- none -
	fig|368602.8.peg.1694	CDS	MUIX01000002.1	51579	50167	-	1413	Phage head, portal protein B	- none -
	fig|368602.8.peg.1696	CDS	MUIX01000002.1	53629	51794	-	1836	Phage head, terminase DNA packaging protein A	- none -
	fig|368602.8.peg.1699	CDS	MUIX01000002.1	55614	55132	-	483	Phage head, terminase subunit Nu1	- none -
	fig|368602.8.peg.1701	CDS	MUIX01000002.1	58285	57815	-	471	Phage head, terminase subunit Nu1	- none -
	fig|368602.8.peg.1703	CDS	MUIX01000002.1	60114	59638	-	477	Phage protein	- none -
	fig|368602.8.peg.1730	CDS	MUIX01000002.1	83815	84990	+	1176	Phage tail sheath protein FI	- none -
	fig|368602.8.peg.1731	CDS	MUIX01000002.1	85006	85512	+	507	Phage tail tube protein FII	- none -
	fig|368602.8.peg.1733	CDS	MUIX01000002.1	86639	86896	+	258	Phage tail protein E	- none -
	fig|368602.8.peg.1735	CDS	MUIX01000002.1	87006	88790	+	1785	Phage tail length tape-measure protein T	- none -
	fig|368602.8.peg.1738	CDS	MUIX01000002.1	90748	91923	+	1176	Phage tail sheath protein FI	- none -
	fig|368602.8.peg.1739	CDS	MUIX01000002.1	91939	92445	+	507	Phage tail tube protein FII	- none -
	fig|368602.8.peg.1741	CDS	MUIX01000002.1	93572	93829	+	258	Phage tail protein E	- none -
	fig|368602.8.peg.1743	CDS	MUIX01000002.1	93939	95681	+	1743	Phage tail length tape-measure protein T	- none -
	fig|368602.8.peg.1747	CDS	MUIX01000002.1	97729	98904	+	1176	Phage tail sheath protein FI	- none -
	fig|368602.8.peg.1748	CDS	MUIX01000002.1	98920	99426	+	507	Phage tail tube protein FII	- none -
	fig|368602.8.peg.1750	CDS	MUIX01000002.1	100553	100810	+	258	Phage tail protein E	- none -
	fig|368602.8.peg.1752	CDS	MUIX01000002.1	100920	102311	+	1392	Phage tail length tape-measure protein T	- none -
	fig|368602.8.peg.1753	CDS	MUIX01000002.1	102367	103179	+	813	Phage tail length tape-measure protein T	- none -
	fig|368602.8.peg.1754	CDS	MUIX01000002.1	103193	103540	+	348	phage-related tail formation protein U	- none -
	fig|368602.8.peg.1755	CDS	MUIX01000002.1	103537	103746	+	210	Phage tail protein GpX	- none -
	fig|368602.8.peg.1756	CDS	MUIX01000002.1	103747	104691	+	945	Phage tail formation protein D	- none -
	fig|368602.8.peg.1792	CDS	MUIX01000002.1	147856	149484	+	1629	Phage head, terminase DNA packaging protein A	- none -
	fig|368602.8.peg.1795	CDS	MUIX01000002.1	150759	152165	+	1407	Phage head, portal protein B	- none -
	fig|368602.8.peg.1813	CDS	MUIX01000002.1	171756	172931	+	1176	Phage tail sheath protein FI	- none -
	fig|368602.8.peg.1814	CDS	MUIX01000002.1	172947	173453	+	507	Phage tail tube protein FII	- none -
	fig|368602.8.peg.1816	CDS	MUIX01000002.1	174580	174837	+	258	Phage tail protein E	- none -
	fig|368602.8.peg.1818	CDS	MUIX01000002.1	174947	177385	+	2439	Phage tail length tape-measure protein T	- none -
	fig|368602.8.peg.1819	CDS	MUIX01000002.1	177385	177723	+	339	prophage P2W3, tail protein U, putative	- none -
	fig|368602.8.peg.1820	CDS	MUIX01000002.1	177720	177929	+	210	Phage tail protein GpX	- none -
	fig|368602.8.peg.1821	CDS	MUIX01000002.1	177931	178881	+	951	Phage tail formation protein D	- none -
wTpre	fig|125593.4.peg.73	CDS	NZ_CM003641.1	55803	56231	+	429	Phage tail sheath protein FI	- none -
	fig|125593.4.peg.74	CDS	NZ_CM003641.1	56306	56494	+	189	Phage tail sheath protein FI	- none -
	fig|125593.4.peg.177	CDS	NZ_CM003641.1	136658	136957	+	300	prophage LambdaW5, ankyrin repeat domain protein	- none -
	fig|125593.4.peg.178	CDS	NZ_CM003641.1	137078	137233	+	156	prophage LambdaW5, ankyrin repeat domain protein	- none -
	fig|125593.4.peg.206	CDS	NZ_CM003641.1	158015	158200	+	186	uncharacterized phage protein, putative	- none -
	fig|125593.4.peg.217	CDS	NZ_CM003641.1	164222	164067	-	156	Phage major capsid protein	Phage capsid proteins
	fig|125593.4.peg.218	CDS	NZ_CM003641.1	164840	164577	-	264	Phage major capsid protein	Phage capsid proteins
	fig|125593.4.peg.734	CDS	NZ_CM003641.1	602681	603088	+	408	Phage tail fiber protein	Phage tail fiber proteins
	fig|125593.4.peg.735	CDS	NZ_CM003641.1	603110	603352	+	243	Phage tail fiber protein	Phage tail fiber proteins
	fig|125593.4.peg.736	CDS	NZ_CM003641.1	603382	603510	+	129	Phage tail fiber protein	Phage tail fiber proteins
	fig|125593.4.peg.737	CDS	NZ_CM003641.1	604108	604263	+	156	Phage tail fiber protein	Phage tail fiber proteins
	fig|125593.4.peg.739	CDS	NZ_CM003641.1	604411	604569	+	159	Phage tail fiber protein	Phage tail fiber proteins
	fig|125593.4.peg.740	CDS	NZ_CM003641.1	604538	604849	+	312	Phage tail fiber protein	Phage tail fiber proteins
	fig|125593.4.peg.814	CDS	NZ_CM003641.1	662026	661595	-	432	some similarities to phage related proteins	- none -
	fig|125593.4.peg.815	CDS	NZ_CM003641.1	662762	662151	-	612	some similarities to phage related proteins	- none -
	fig|125593.4.peg.953	CDS	NZ_CM003641.1	765303	764710	-	594	Phage tail fiber protein	Phage tail fiber proteins
	fig|125593.4.peg.954	CDS	NZ_CM003641.1	765641	765300	-	342	Phage tail fiber protein	Phage tail fiber proteins
	fig|125593.4.peg.1339	CDS	NZ_CM003641.1	1096320	1096535	+	216	Phage tail formation protein D	- none -
	fig|125593.4.peg.1363	CDS	NZ_CM003641.1	1115627	1115439	-	189	prophage LambdaW1, site-specific recombinase, resolvase family	- none -
	fig|125593.4.peg.1364	CDS	NZ_CM003641.1	1115961	1115839	-	123	prophage LambdaW1, site-specific recombinase, resolvase family	- none -
	fig|125593.4.peg.1365	CDS	NZ_CM003641.1	1116525	1115971	-	555	prophage LambdaW1, site-specific recombinase, resolvase family	- none -
wVulC	fig|1220511.6.peg.28	CDS	ALWU01000001.1	24120	27323	+	3204	Phage Host Specificity Protein	- none -
	fig|1220511.6.peg.118	CDS	ALWU01000001.1	117882	116743	-	1140	Phage major capsid protein	Phage capsid proteins
	fig|1220511.6.peg.137	CDS	ALWU01000001.1	129054	128713	-	342	prophage LambdaW1, site-specific recombinase, resolvase family	- none -
	fig|1220511.6.peg.367	CDS	ALWU01000001.1	313351	313692	+	342	prophage LambdaW1, site-specific recombinase, resolvase family	- none -
	fig|1220511.6.peg.703	CDS	ALWU01000002.1	17665	16730	-	936	Phage tail formation protein D	- none -
	fig|1220511.6.peg.704	CDS	ALWU01000002.1	17875	17666	-	210	Phage protein	- none -
	fig|1220511.6.peg.705	CDS	ALWU01000002.1	18225	17878	-	348	prophage P2W3, tail protein U, putative	- none -
	fig|1220511.6.peg.706	CDS	ALWU01000002.1	20495	18225	-	2271	Phage tail length tape-measure protein T	- none -
	fig|1220511.6.peg.707	CDS	ALWU01000002.1	20865	20611	-	255	Phage tail protein E	- none -
	fig|1220511.6.peg.708	CDS	ALWU01000002.1	21418	20912	-	507	Phage tail tube protein FII	- none -
	fig|1220511.6.peg.709	CDS	ALWU01000002.1	21827	21432	-	396	Phage tail sheath protein FI	- none -
	fig|1220511.6.peg.710	CDS	ALWU01000002.1	22614	21865	-	750	Phage tail sheath protein FI	- none -
	fig|1220511.6.peg.727	CDS	ALWU01000002.1	38746	39207	+	462	Phage protein	- none -
	fig|1220511.6.peg.730	CDS	ALWU01000002.1	42735	43217	+	483	Phage head, terminase subunit Nu1	- none -
	fig|1220511.6.peg.774	CDS	ALWU01000004.1	1192	8	-	1185	Phage tail length tape-measure protein T	- none -
	fig|1220511.6.peg.775	CDS	ALWU01000004.1	1559	1302	-	258	Phage tail protein E	- none -
	fig|1220511.6.peg.776	CDS	ALWU01000004.1	2140	1634	-	507	Phage tail tube protein FII	- none -
	fig|1220511.6.peg.777	CDS	ALWU01000004.1	3333	2152	-	1182	Phage tail sheath protein FI	- none -
	fig|1220511.6.peg.796	CDS	ALWU01000004.1	21208	21672	+	465	Phage protein	- none -
	fig|1220511.6.peg.799	CDS	ALWU01000004.1	25150	25632	+	483	Phage head, terminase subunit Nu1	- none -
	fig|1220511.6.peg.802	CDS	ALWU01000004.1	27108	28622	+	1515	Phage head, terminase DNA packaging protein A	- none -
	fig|1220511.6.peg.806	CDS	ALWU01000004.1	30196	30306	+	111	Phage head, portal protein B	- none -
	fig|1220511.6.peg.807	CDS	ALWU01000004.1	30319	31593	+	1275	Phage head, portal protein B	- none -
	fig|1220511.6.peg.808	CDS	ALWU01000004.1	31593	32645	+	1053	Phage head, head-tail preconnector protease C / Phage head, scaffolding domain Nu3	- none -
	fig|1220511.6.peg.809	CDS	ALWU01000004.1	32692	33063	+	372	Phage head, head-DNA stabilization protein D	- none -
	fig|1220511.6.peg.810	CDS	ALWU01000004.1	33088	34089	+	1002	Phage head, major capsid protein E	- none -
	fig|1220511.6.peg.815	CDS	ALWU01000004.1	36957	37451	+	495	Phage minor tail protein Z	- none -
	fig|1220511.6.peg.864	CDS	ALWU01000005.1	42324	42716	+	393	Phage tail fiber protein	Phage tail fiber proteins
	fig|1220511.6.peg.911	CDS	ALWU01000005.1	87955	87524	-	432	Phage protein	- none -
	fig|1220511.6.peg.914	CDS	ALWU01000005.1	90517	89351	-	1167	Phage tail formation protein I	- none -
	fig|1220511.6.peg.916	CDS	ALWU01000005.1	91586	90804	-	783	Phage tail tip, host specificity protein J	- none -
	fig|1220511.6.peg.917	CDS	ALWU01000005.1	91924	91589	-	336	Phage baseplate assembly protein GpW	- none -
	fig|1220511.6.peg.919	CDS	ALWU01000005.1	92669	92205	-	465	Phage baseplate assembly protein V	- none -
	fig|1220511.6.peg.920	CDS	ALWU01000005.1	93132	92656	-	477	Phage protein	- none -
	fig|1220511.6.peg.921	CDS	ALWU01000005.1	93646	93152	-	495	Phage minor tail protein Z	- none -
	fig|1220511.6.peg.926	CDS	ALWU01000005.1	97512	96511	-	1002	Phage head, major capsid protein E	- none -
	fig|1220511.6.peg.927	CDS	ALWU01000005.1	97908	97537	-	372	Phage head, head-DNA stabilization protein D	- none -
	fig|1220511.6.peg.928	CDS	ALWU01000005.1	98411	98106	-	306	Phage head, head-tail preconnector protease C / Phage head, scaffolding domain Nu3	- none -
	fig|1220511.6.peg.930	CDS	ALWU01000005.1	100660	99923	-	738	Phage head, head-tail preconnector protease C / Phage head, scaffolding domain Nu3	- none -
	fig|1220511.6.peg.931	CDS	ALWU01000005.1	102090	100657	-	1434	Phage head, portal protein B	- none -
	fig|1220511.6.peg.934	CDS	ALWU01000005.1	104621	102801	-	1821	Phage head, terminase DNA packaging protein A	- none -
	fig|1220511.6.peg.937	CDS	ALWU01000005.1	106584	106105	-	480	Phage head, terminase subunit Nu1	- none -
	fig|1220511.6.peg.939	CDS	ALWU01000005.1	108371	107916	-	456	Phage protein	- none -
	fig|1220511.6.peg.1038	CDS	ALWU01000005.1	189620	190084	+	465	Phage baseplate assembly protein V	- none -
	fig|1220511.6.peg.1074	CDS	ALWU01000006.1	1821	1991	+	171	putative phage related protein	- none -
	fig|1220511.6.peg.1075	CDS	ALWU01000006.1	2027	2518	+	492	Phage minor tail protein Z	- none -
	fig|1220511.6.peg.1076	CDS	ALWU01000006.1	2538	3014	+	477	Phage protein	- none -
	fig|1220511.6.peg.1077	CDS	ALWU01000006.1	3001	3465	+	465	Phage baseplate assembly protein V	- none -
	fig|1220511.6.peg.1082	CDS	ALWU01000006.1	7492	7863	+	372	Phage baseplate assembly protein GpW	- none -
	fig|1220511.6.peg.1083	CDS	ALWU01000006.1	7866	8648	+	783	Phage baseplate assembly protein J	- none -
	fig|1220511.6.peg.1084	CDS	ALWU01000006.1	8648	9808	+	1161	Phage tail formation protein I	- none -
	fig|1220511.6.peg.1087	CDS	ALWU01000006.1	11219	11650	+	432	Phage protein	- none -
	fig|1220511.6.peg.1088	CDS	ALWU01000006.1	11653	13128	+	1476	prophage LambdaW1, site-specific recombinase, resolvase family	- none -
	fig|1220511.6.peg.1111	CDS	ALWU01000006.1	31788	31444	-	345	prophage LambdaW1, site-specific recombinase, resolvase family	- none -
	fig|1220511.6.peg.1192	CDS	ALWU01000008.1	54805	53426	-	1380	some similarities to phage related proteins	- none -
	fig|1220511.6.peg.1300	CDS	ALWU01000008.1	156193	157626	+	1434	some similarities to phage related proteins	- none -
	fig|1220511.6.peg.1323	CDS	ALWU01000008.1	173460	173119	-	342	prophage LambdaW1, site-specific recombinase, resolvase family	- none -
	fig|1220511.6.peg.1336	CDS	ALWU01000009.1	805	26	-	780	Phage baseplate assembly protein J	- none -
	fig|1220511.6.peg.1337	CDS	ALWU01000009.1	1143	808	-	336	Phage baseplate assembly protein GpW	- none -
	fig|1220511.6.peg.1339	CDS	ALWU01000009.1	1861	1397	-	465	Phage baseplate assembly protein V	- none -
	fig|1220511.6.peg.1340	CDS	ALWU01000009.1	2321	1848	-	474	Phage protein	- none -
	fig|1220511.6.peg.1341	CDS	ALWU01000009.1	2817	2338	-	480	Phage minor tail protein Z	- none -
	fig|1220511.6.peg.1342	CDS	ALWU01000009.1	3037	2819	-	219	putative phage related protein	- none -
	fig|1220511.6.peg.1343	CDS	ALWU01000009.1	4214	3210	-	1005	Phage head, major capsid protein E	- none -
	fig|1220511.6.peg.1344	CDS	ALWU01000009.1	4626	4252	-	375	Phage head, head-DNA stabilization protein D	- none -
	fig|1220511.6.peg.1345	CDS	ALWU01000009.1	5748	4744	-	1005	Phage head, head-tail preconnector protease C / Phage head, scaffolding domain Nu3	- none -
	fig|1220511.6.peg.1346	CDS	ALWU01000009.1	7151	5745	-	1407	Phage head, portal protein B	- none -
	fig|1220511.6.peg.1348	CDS	ALWU01000009.1	9201	7366	-	1836	Phage head, terminase DNA packaging protein A	- none -
	fig|1220511.6.peg.1350	CDS	ALWU01000009.1	11187	10702	-	486	Phage head, terminase subunit Nu1	- none -
	fig|1220511.6.peg.1352	CDS	ALWU01000009.1	12998	12534	-	465	Phage protein	- none -
	fig|1220511.6.peg.1440	CDS	ALWU01000010.1	72470	73645	+	1176	Phage portal protein	Phage packaging machinery
	fig|1220511.6.peg.1442	CDS	ALWU01000010.1	74923	75066	+	144	Phage portal protein	Phage packaging machinery
	fig|1220511.6.peg.1528	CDS	ALWU01000010.1	147132	146815	-	318	prophage LambdaW1, site-specific recombinase, resolvase family	- none -
	fig|1220511.6.peg.1529	CDS	ALWU01000010.1	148295	147099	-	1197	prophage LambdaW1, site-specific recombinase, resolvase family	- none -
	fig|1220511.6.peg.1607	CDS	ALWU01000010.1	211437	211583	+	147	prophage LambdaW1, site-specific recombinase, resolvase family	- none -
	fig|1220511.6.peg.1609	CDS	ALWU01000010.1	212090	212446	+	357	prophage LambdaW1, site-specific recombinase, resolvase family	- none -
	fig|1220511.6.peg.1623	CDS	ALWU01000010.1	224236	222761	-	1476	prophage LambdaW1, site-specific recombinase, resolvase family	- none -
	fig|1220511.6.peg.1624	CDS	ALWU01000010.1	224670	224239	-	432	Phage protein	- none -
	fig|1220511.6.peg.1627	CDS	ALWU01000010.1	227250	226090	-	1161	Phage tail formation protein I	- none -
	fig|1220511.6.peg.1628	CDS	ALWU01000010.1	228050	227250	-	801	Phage baseplate assembly protein J	- none -
	fig|1220511.6.peg.1629	CDS	ALWU01000010.1	228388	228053	-	336	Phage baseplate assembly protein GpW	- none -
	fig|1220511.6.peg.1631	CDS	ALWU01000010.1	229106	228642	-	465	Phage baseplate assembly protein V	- none -
	fig|1220511.6.peg.1632	CDS	ALWU01000010.1	229575	229093	-	483	Phage protein	- none -
	fig|1220511.6.peg.1633	CDS	ALWU01000010.1	230066	229590	-	477	Phage tail, component Z	- none -
	fig|1220511.6.peg.1634	CDS	ALWU01000010.1	230285	230067	-	219	putative phage related protein	- none -
	fig|1220511.6.peg.1639	CDS	ALWU01000010.1	235511	234510	-	1002	Phage head, major capsid protein E	- none -
	fig|1220511.6.peg.1640	CDS	ALWU01000010.1	235912	235544	-	369	Phage head, head-DNA stabilization protein D	- none -
	fig|1220511.6.peg.1641	CDS	ALWU01000010.1	237014	235980	-	1035	Phage head, head-tail preconnector protease C / Phage head, scaffolding domain Nu3	- none -
	fig|1220511.6.peg.1642	CDS	ALWU01000010.1	238411	237014	-	1398	Phage head, portal protein B	- none -
	fig|1220511.6.peg.1644	CDS	ALWU01000010.1	240458	238944	-	1515	Phage head, terminase DNA packaging protein A	- none -
	fig|1220511.6.peg.1647	CDS	ALWU01000010.1	242416	241934	-	483	Phage head, terminase subunit Nu1	- none -
	fig|1220511.6.peg.1650	CDS	ALWU01000010.1	246405	245944	-	462	Phage protein	- none -
	fig|1220511.6.peg.1672	CDS	ALWU01000010.1	262463	263665	+	1203	Phage tail sheath protein FI	- none -
	fig|1220511.6.peg.1673	CDS	ALWU01000010.1	263677	264183	+	507	Phage tail tube protein FII	- none -
	fig|1220511.6.peg.1675	CDS	ALWU01000010.1	265372	265629	+	258	Phage tail protein E	- none -
	fig|1220511.6.peg.1677	CDS	ALWU01000010.1	265739	268039	+	2301	Phage tail length tape-measure protein T	- none -
	fig|1220511.6.peg.1678	CDS	ALWU01000010.1	268039	268386	+	348	phage-related tail formation protein U	- none -
	fig|1220511.6.peg.1679	CDS	ALWU01000010.1	268383	268589	+	207	Phage tail protein GpX	- none -
	fig|1220511.6.peg.1680	CDS	ALWU01000010.1	268590	269537	+	948	Phage tail formation protein D	- none -
	fig|1220511.6.peg.1713	CDS	ALWU01000010.1	306984	306562	-	423	Phage head, terminase DNA packaging protein A	- none -
	fig|1220511.6.peg.1714	CDS	ALWU01000010.1	307174	306944	-	231	Phage head, terminase DNA packaging protein A	- none -
	fig|1220511.6.peg.1716	CDS	ALWU01000010.1	309114	308641	-	474	Phage head, terminase subunit Nu1	- none -
	fig|1220511.6.peg.1720	CDS	ALWU01000010.1	310801	310421	-	381	Phage protein	- none -
	fig|1220511.6.peg.1721	CDS	ALWU01000010.1	310889	310761	-	129	Phage protein	- none -
	fig|1220511.6.peg.1945	CDS	ALWU01000010.1	509327	509668	+	342	prophage LambdaW1, site-specific recombinase, resolvase family	- none -

## Sheet: Sheet1
wApol K3	fig|953.346.peg.31	CDS	1	27298	25880	-	1419	some similarities to phage related proteins	- none -
	fig|953.346.peg.50	CDS	10	1714	275	-	1440	some similarities to phage related proteins	- none -
	fig|953.346.peg.1366	CDS	41	6902	7069	+	168	uncharacterized phage protein, putative	- none -
	fig|953.346.peg.1596	CDS	54	8153	7914	-	240	Phage uncharacterized protein	- none -
	fig|953.346.peg.1737	CDS	62	1782	1	-	1782	Phage tail length tape-measure protein T	- none -
	fig|953.346.peg.1742	CDS	62	4363	4235	-	129	Phage tail tube protein FII	- none -
	fig|953.346.peg.1743	CDS	62	4744	4550	-	195	Phage tail sheath protein FI	- none -
	fig|953.346.peg.1744	CDS	62	5505	4987	-	519	Phage tail sheath protein FI	- none -
	fig|953.346.peg.1927	CDS	75	3	269	+	267	Phage head, portal protein B	- none -
	fig|953.346.peg.1928	CDS	75	336	566	+	231	Phage head, portal protein B	- none -
	fig|953.346.peg.1929	CDS	75	576	995	+	420	Phage head, portal protein B	- none -
	fig|953.346.peg.1930	CDS	75	1157	1309	+	153	Phage head, portal protein B	- none -
	fig|953.346.peg.1945	CDS	76	1501	305	-	1197	Phage major capsid protein	Phage capsid proteins
	fig|953.346.peg.1985	CDS	79	4095	3688	-	408	Phage major capsid protein	Phage capsid proteins
	fig|953.346.peg.1986	CDS	79	4601	4149	-	453	Phage major capsid protein	Phage capsid proteins
	fig|953.346.peg.1987	CDS	79	4883	4695	-	189	Phage major capsid protein	Phage capsid proteins
	fig|953.346.peg.2059	CDS	85	5948	4932	-	1017	prophage LambdaW1, site-specific recombinase, resolvase family	- none -
	fig|953.346.peg.2081	CDS	88	178	360	+	183	Phage uncharacterized protein	- none -
	fig|953.346.peg.2165	CDS	92	5519	3705	-	1815	Phage Host Specificity Protein	- none -
	fig|953.346.peg.2167	CDS	93	1412	1197	-	216	Phage head, head-tail preconnector protease C / Phage head, scaffolding domain Nu3	- none -
