# Supplementary material for: Pseudoscorpion Wolbachia symbionts: diversity and evidence for a new supergroup S
Source: BMC Microbiol. 2020 Jun 30;20:188. doi: 10.1186/s12866-020-01863-y (PMC7325362; doi:10.1186/s12866-020-01863-y)
Supplement: Supplementary file 8 — Additional file 8: Table S5. Summary of number of genes assigned to 165 different KEGG pathways from Wolbachia genomes using KASS. [file 12866_2020_1863_MOESM8_ESM.xlsx]

## Sheet: Sheet1
Table S5. Summary of number of genes assigned to 165 different KEGG pathways from Wolbachia genomes using KASS.
	Difference of number genes:
		<-5	-5	-4	-3	-2	-1	0	1	2	3	4	5
KO	KEGG pathways	Wolbachia
		wPpe	wFol	wPip	wLug	wstri	wTpre	wVulC	wMel	wCau	wNfla	wNleu	wBm	wCle	wOv	wOo	wApol K5	wApol K3
K00010	Glycolysis / Gluconeogenesis	11	11	11	11	11	11	11	11	11	11	11	11	11	11	11	10	9
K00020	Citrate cycle (TCA cycle)	16	17	17	15	17	17	17	16	17	16	16	17	17	17	17	16	17
K00030	Pentose phosphate pathway	6	6	6	6	6	6	6	6	6	6	6	6	6	6	6	6	7
K00040	Pentose and glucuronate interconversions	1	2	1	2	2	1	1	2	2	2	2	1	2	1	1	1	1
K00051	Fructose and mannose metabolism	4	5	5	5	5	4	5	4	4	4	4	4	4	4	4	5	5
K00053	Ascorbate and aldarate metabolism	-	1	-	1	1	-	-	1	1	1	1	-	1	-	-	-	-
K00520	Amino sugar and nucleotide sugar metabolism	5	7	6	7	7	5	6	6	6	6	6	5	6	3	4	6	6
K00620	Pyruvate metabolism	8	8	8	8	8	7	8	7	8	8	8	7	7	7	8	7	8
K00630	Glyoxylate and dicarboxylate metabolism	8	9	9	9	9	9	9	9	8	9	9	9	9	9	9	8	9
K00640	Propanoate metabolism	5	6	6	6	6	6	6	6	6	6	6	6	6	6	6	6	6
K00650	Butanoate metabolism	4	4	4	3	4	4	4	3	4	3	3	4	4	4	4	4	4
K00660	C5-Branched dibasic acid metabolism	2	2	2	2	2	2	2	2	2	2	2	2	2	2	2	2	2
K00562	Inositol phosphate metabolism	2	2	2	2	2	2	2	2	2	2	2	2	2	2	2	2	1
K00190	Oxidative phosphorylation	35	37	37	36	36	37	36	38	39	37	37	37	36	36	36	38	38
K00195	Photosynthesis	7	8	8	8	8	8	8	8	8	8	8	8	8	8	8	8	8
K00710	Carbon fixation in photosynthetic organism	10	10	10	10	10	9	10	9	10	10	10	9	9	9	10	10	9
K00720	Carbon fixation pathways in prokaryotes	11	12	12	11	12	12	12	11	12	11	11	12	12	12	12	12	12
K00680	Methane metabolism	6	6	6	6	6	6	6	6	6	6	6	6	6	6	6	5	6
K00910	Nitrogen metabolism	2	2	2	2	2	2	2	2	2	2	2	2	2	2	2	2	2
K00061	Fatty acid biosynthesis	6	8	8	8	8	8	8	8	8	8	8	8	8	8	8	8	8
K00561	Glycerolipid metabolism	3	4	4	4	4	3	4	4	4	4	4	3	3	3	3	3	3
K00564	Glycerophospholipid metabolism	9	11	10	10	10	9	11	10	10	10	10	8	9	8	9	9	10
K00565	Ether lipid metabolism	-	1	-	-	-	-	1	-	-	-	-	-	-	-	-	-	1
K00230	Purine metabolism	22	21	22	21	21	22	22	22	22	21	21	22	21	20	21	19	19
K00240	Pyrimidine metabolism	16	17	17	17	17	17	17	17	17	17	17	17	17	17	17	17	15
K00250	Alanine, aspartate and glutamate metabolism	11	12	12	11	11	12	12	12	12	11	11	12	11	10	10	11	10
K00260	Glycine, serine and threonine metabolism	7	8	7	8	8	7	7	8	8	8	8	7	7	7	7	6	6
K00270	Cysteine and methionine metabolism	7	8	8	8	8	7	8	8	8	8	8	8	7	7	8	8	7
K00280	Valine, leucine and isoleucine degradation	2	3	3	3	3	3	3	3	3	3	3	3	3	3	3	3	3
K00300	Lysine biosynthesis	10	9	10	10	10	9	10	10	10	10	10	10	10	9	10	10	8
K00310	Lysine degradation	2	2	2	1	2	2	2	2	2	2	2	2	2	2	2	2	2
K00220	Arginine biosynthesis	6	6	6	6	6	6	6	6	6	6	6	6	6	5	6	6	6
K00330	Arginine and proline metabolism	2	2	2	2	2	2	2	2	2	2	2	2	2	2	2	2	2
K00350	Tyrosine metabolism	1	1	1	1	1	1	1	1	1	1	1	1	1	1	1	1	1
K00360	Phenylalanine metabolism	1	1	1	1	1	1	1	1	1	1	1	1	1	1	1	1	1
K00380	Tryptophan metabolism	2	2	2	1	2	2	2	2	2	2	2	2	2	2	2	2	2
K00400	Phenylalanine, tyrosine and tryptophan biosynthesis	1	1	1	1	1	1	1	1	1	1	1	1	1	1	1	1	1
K00410	beta-Alanine metabolism	1	1	1	1	1	1	1	1	1	1	1	1	1	1	1	1	1
K00430	Taurine and hypotaurine metabolism	1	1	1	1	1	1	1	1	1	1	1	1	1	1	1	1	1
K00450	Selenocompound metabolism	3	3	3	3	3	3	3	3	3	3	3	3	3	3	3	3	3
K00460	Cyanoamino acid metabolism	1	1	1	1	1	1	1	1	1	1	1	1	1	1	1	-	1
K00471	D-Glutamine and D-glutamate metabolism	3	3	3	3	3	3	3	3	3	3	3	3	3	3	3	3	3
K00473	D-Alanine metabolism	1	1	1	1	1	1	1	1	1	1	1	1	1	1	1	1	-
K00480	Glutathione metabolism	2	5	5	5	5	5	5	5	5	5	5	5	5	4	5	5	5
K00550	Peptidoglycan biosynthesis	10	11	11	11	11	11	12	12	12	12	12	11	12	11	11	12	12
K00730	Thiamine metabolism	2	3	4	4	4	2	3	4	4	4	4	2	4	2	2	4	2
K00740	Riboflavin metabolism	1	6	6	6	6	6	6	6	6	6	6	6	6	1	4	6	6
K00750	Vitamin B6 metabolism	2	2	2	2	2	2	2	2	2	2	2	-	2	1	2	2	2
K00760	Nicotinate and nicotinamide metabolism	2	2	2	2	2	2	2	2	2	2	2	2	2	2	2	2	2
K00770	Pantothenate and CoA biosynthesis	3	2	3	3	3	3	3	3	3	3	3	3	3	1	3	3	3
K00780	Biotin metabolism	4	5	5	10	10	5	10	5	5	10	10	5	10	5	5	9	7
K00785	Lipoic acid metabolism	2	2	2	2	2	2	2	2	2	2	2	2	2	2	2	2	2
K00790	Folate biosynthesis	2	2	4	5	5	5	5	3	5	5	5	1	4	5	5	4	6
K00670	One carbon pool by folate	7	6	7	7	7	7	7	7	7	7	7	6	7	7	7	6	8
K00860	Porphyrin and chlorophyll metabolism	11	11	11	11	11	11	11	11	11	11	11	10	11	10	10	11	10
K00130	Ubiquinone and other terpenoid-quinone biosynthesis	7	7	7	7	7	7	7	7	7	7	7	7	7	7	7	7	6
K00900	Terpenoid backbone biosynthesis	8	8	8	8	8	8	8	8	8	8	8	8	8	4	5	8	7
K00908	Zeatin biosynthesis	1	1	1	1	1	1	1	1	1	1	1	1	1	1	1	1	1
K01051	Biosynthesis of ansamycins	1	1	1	1	1	1	1	1	1	1	1	1	1	1	1	1	1
K00940	Phenylpropanoid biosynthesis	1	1	1	1	1	1	1	1	1	1	1	1	1	1	1	1	1
K00950	Isoquinoline alkaloid biosynthesis	1	1	1	1	1	1	1	1	1	1	1	1	1	1	1	1	1
K00960	Tropane, piperidine and pyridine alkaloid biosynthesis	1	1	1	1	1	1	1	1	1	1	1	1	1	1	1	1	1
K00261	Monobactam biosynthesis	4	4	4	4	4	4	4	4	4	4	4	4	4	4	4	4	3
K00521	Streptomycin biosynthesis	1	1	1	2	2	1	1	2	2	2	2	1	1	1	1	1	1
K00525	Acarbose and validamycin biosynthesis	-	-	-	1	1	-	-	-	1	1	1	-	-	-	-	-	-
K00401	Novobiocin biosynthesis	1	1	1	1	1	1	1	1	1	1	1	1	1	1	1	1	1
K00333	Prodigiosin biosynthesis	3	3	3	3	3	3	3	3	3	3	3	3	3	3	3	3	3
K00998	Biosynthesis of secondary metabolites - other antibiotics	1	1	1	1	1	1	1	1	1	1	1	1	1	1	1	1	1
K00362	Benzoate degradation	1	1	-	1	1	-	1	1	-	1	1	1	1	1	1	1	1
K00627	Aminobenzoate degradation	1	1	1	1	1	1	1	1	1	1	1	1	1	1	1	1	1
K00624	Polycyclic aromatic hydrocarbon degradation	1	1	1	1	1	-	1	1	-	1	1	1	1	1	1	1	1
K00980	Metabolism of xenobiotics by cytochrome P450	1	1	1	1	1	1	1	1	1	1	1	1	1	1	1	1	1
K00982	Drug metabolism - cytochrome P450	1	1	1	1	1	1	1	1	1	1	1	1	1	1	1	1	1
K00983	Drug metabolism - other enzymes	4	5	5	5	5	5	5	5	5	5	5	5	5	5	5	5	5
K03020	RNA polymerase	3	3	3	3	3	3	3	3	3	3	3	3	3	3	3	3	3
K03010	Ribosome	51	53	53	53	53	52	52	52	53	52	52	52	51	52	50	50	49
K00970	Aminoacyl-tRNA biosynthesis	22	24	24	24	24	24	24	24	24	24	24	24	24	24	24	24	23
K03008	Ribosome biogenesis in eukaryotes	-	1	1	1	1	1	1	1	1	1	1	1	1	1	1	-	1
K03060	Protein export	15	15	15	14	14	15	15	15	15	14	14	15	15	15	15	14	14
K04141	Protein processing in endoplasmic reticulum	2	1	2	2	2	2	1	1	2	1	1	1	1	1	1	1	1
K04122	Sulfur relay system	2	2	2	2	2	2	2	2	2	2	2	2	2	2	2	2	2
K03018	RNA degradation	8	9	8	9	9	9	9	9	9	9	9	9	9	9	9	9	10
K03030	DNA replication	13	13	13	13	13	13	13	13	13	13	13	13	13	13	13	12	13
K03410	Base excision repair	8	7	8	8	7	8	8	8	8	8	8	8	8	8	8	8	8
K03420	Nucleotide excision repair	3	6	6	6	6	6	6	6	6	6	6	6	6	6	6	5	6
K03430	Mismatch repair	12	12	12	12	12	12	12	12	12	12	12	12	12	12	12	10	12
K03440	Homologous recombination	17	17	17	18	18	18	18	18	18	18	18	18	18	10	11	16	16
K02010	ABC transporters	20	20	20	20	20	20	20	19	19	19	19	20	20	15	15	19	18
K03070	Bacterial secretion system	22	23	23	22	22	23	23	23	23	22	22	22	23	22	22	22	22
K02020	Two-component system	10	12	12	12	12	12	12	14	14	14	14	12	10	10	12	14	16
K04013	MAPK signaling pathway - fly	1	1	1	1	1	1	1	1	1	1	1	1	1	1	1	1	1
K04016	MAPK signaling pathway - plant	1	1	1	1	1	1	1	1	1	1	1	1	1	1	1	1	1
K04066	HIF-1 signaling pathway	5	5	5	5	5	5	5	5	5	5	5	5	5	5	5	4	4
K04068	FoxO signaling pathway	1	1	1	1	1	1	1	1	1	1	1	1	1	1	1	1	1
K04070	Phosphatidylinositol signaling system	2	3	3	3	3	2	3	3	3	3	3	2	2	2	2	2	2
K04072	Phospholipase D signaling pathway	-	1	1	1	1	-	1	1	1	1	1	-	-	-	-	-	-
K04151	PI3K-Akt signaling pathway	1	1	1	1	1	1	1	1	1	1	1	1	1	1	1	1	1
K04152	AMPK signaling pathway	1	1	1	1	1	1	1	1	1	1	1	1	1	1	1	1	1
K04146	Peroxisome	3	3	3	3	3	3	3	3	3	3	3	3	3	3	3	3	3
K04112	Cell cycle - Caulobacter	11	14	13	13	13	13	13	14	14	14	14	13	12	10	12	13	15
K04210	Apoptosis	-	1	1	1	1	1	1	1	1	1	1	1	1	1	1	1	1
K04214	Apoptosis - fly	2	2	2	2	2	2	2	2	2	2	2	2	2	2	2	1	2
K04215	Apoptosis - multiple species	-	1	1	1	1	1	1	1	1	1	1	1	1	1	1	1	1
K04217	Necroptosis	2	2	2	2	2	2	2	2	2	2	2	2	2	2	2	2	2
K04115	p53 signaling pathway	-	1	1	1	1	1	1	1	1	1	1	1	1	1	1	1	1
K02024	Quorum sensing	9	11	11	10	10	11	11	11	11	10	10	11	11	10	10	10	12
K05111	Biofilm formation - Vibrio cholerae	1	1	1	1	1	1	1	1	1	1	1	-	1	-	-	1	1
K02026	Biofilm formation - Escherichia coli	1	1	1	1	1	1	1	1	1	1	1	1	-	1	1	1	1
K04621	NOD-like receptor signaling pathway	2	2	2	2	2	2	2	2	2	2	2	2	2	2	2	2	2
K04612	Antigen processing and presentation	1	1	1	1	1	1	1	1	1	1	1	1	1	1	1	1	1
K04659	Th17 cell differentiation	1	1	1	1	1	1	1	1	1	1	1	1	1	1	1	1	1
K04657	IL-17 signaling pathway	1	1	1	1	1	1	1	1	1	1	1	1	2	1	1	1	1
K04922	Glucagon signaling pathway	2	2	2	2	2	2	2	2	2	2	2	2	2	2	2	1	2
K03320	PPAR signaling pathway	1	1	1	1	1	-	1	-	1	1	1	-	-	-	1	1	1
K04915	Estrogen signaling pathway	1	1	1	1	1	1	1	1	1	1	1	1	1	1	1	1	1
K04914	Progesterone-mediated oocyte maturation	1	1	1	1	1	1	1	1	1	1	1	1	1	-	1	1	1
K04260	Cardiac muscle contraction	3	3	3	3	3	3	3	3	3	3	3	3	3	3	3	3	3
K04724	Glutamatergic synapse	1	1	1	1	1	1	1	1	1	1	1	1	1	1	1	1	1
K04727	GABAergic synapse	1	1	1	1	1	1	1	1	1	1	1	1	1	1	1	1	1
K04361	Axon regeneration	-	1	1	1	1	-	1	1	1	1	1	-	-	-	-	-	-
K04211	Longevity regulating pathway	1	1	1	1	1	1	1	1	1	1	1	1	1	1	1	1	1
K04212	Longevity regulating pathway - worm	3	5	5	5	5	5	5	5	5	5	5	5	5	5	5	5	5
K04213	Longevity regulating pathway - multiple species	2	1	2	2	2	2	2	2	2	2	2	2	2	2	2	2	2
K04714	Thermogenesis	6	6	6	6	6	6	6	6	6	6	6	6	6	6	6	6	6
K04626	Plant-pathogen interaction	2	2	2	3	3	2	3	2	2	3	3	2	2	2	2	2	3
K05200	Pathways in cancer	2	4	4	4	4	4	4	4	4	4	4	4	4	4	4	4	4
K05205	Proteoglycans in cancer	-	1	1	1	1	1	1	1	1	1	1	1	1	1	1	-	1
K05204	Chemical carcinogenesis	-	1	1	1	1	1	1	1	1	1	1	1	1	1	1	1	1
K05230	Central carbon metabolism in cancer	2	2	2	2	2	2	2	2	2	2	2	2	2	2	2	1	2
K05231	Choline metabolism in cancer	-	1	1	1	1	-	1	1	1	1	1	-	-	-	-	-	-
K05210	Colorectal cancer	-	1	1	1	1	1	1	1	1	1	1	1	1	1	1	1	1
K05225	Hepatocellular carcinoma	-	1	1	1	1	1	1	1	1	1	1	1	1	1	1	1	1
K05211	Renal cell carcinoma	1	1	1	1	1	1	1	1	1	1	1	1	1	1	1	1	1
K05215	Prostate cancer	1	1	1	1	1	1	1	1	1	1	1	1	1	1	1	1	1
K05222	Small cell lung cancer	-	1	1	1	1	1	1	1	1	1	1	1	1	1	1	1	1
K05010	Alzheimer disease	4	5	5	5	5	5	5	5	5	5	5	5	5	5	5	5	4
K05012	Parkinson disease	3	4	4	4	4	4	4	4	4	4	4	4	4	4	4	4	4
K05014	Amyotrophic lateral sclerosis (ALS)	-	1	1	1	1	1	1	1	1	1	1	1	1	1	1	1	1
K05016	Huntington disease	4	5	5	5	5	5	5	5	5	5	5	5	5	5	5	5	5
K05418	Fluid shear stress and atherosclerosis	2	3	3	3	3	3	3	3	3	3	3	3	3	3	3	3	3
K05416	Viral myocarditis	-	1	1	1	1	1	1	1	1	1	1	1	1	1	1	1	1
K04940	Type I diabetes mellitus	-	1	1	1	1	1	1	1	1	1	1	1	1	1	1	1	1
K04932	Non-alcoholic fatty liver disease (NAFLD)	3	4	4	4	4	4	4	4	4	4	4	4	4	4	4	4	4
K04931	Insulin resistance	1	1	1	1	1	1	1	1	1	1	1	1	1	-	-	1	1
K04934	Cushing syndrome	1	1	1	1	1	1	1	1	1	1	1	1	1	1	1	1	1
K05120	Epithelial cell signaling in Helicobacterpylori infection	1	1	1	1	1	1	1	1	1	1	1	1	1	1	1	1	1
K05130	Pathogenic Escherichia coli infection	1	2	2	2	2	2	2	2	2	2	2	2	2	2	2	2	1
K05133	Pertussis	1	1	1	1	1	1	1	1	1	1	1	1	1	1	1	1	1
K05134	Legionellosis	2	4	4	4	4	4	4	4	4	4	4	4	4	4	4	4	4
K05152	Tuberculosis	2	4	4	4	4	4	4	4	4	4	4	4	4	4	4	4	4
K05170	Human immunodeficiency virus 1 infection	-	1	1	1	1	1	1	1	1	1	1	1	1	1	1	1	1
K05162	Measles	-	1	1	1	1	1	1	1	1	1	1	1	1	1	1	1	1
K05164	Influenza A	-	1	1	1	1	1	1	1	1	1	1	1	1	1	1	1	1
K05161	Hepatitis B	-	1	1	1	1	1	1	1	1	1	1	1	1	1	1	1	1
K05160	Hepatitis C	-	1	1	1	1	1	1	1	1	1	1	1	1	1	1	1	1
K05168	Herpes simplex virus 1 infection	-	1	1	1	1	1	1	1	1	1	1	1	1	1	1	1	1
K05163	Human cytomegalovirus infection	-	1	1	1	1	1	1	1	1	1	1	1	1	1	1	1	1
K05167	Kaposi sarcoma-associated herpesvirus infection	-	1	1	1	1	1	1	1	1	1	1	1	1	1	1	1	1
K05169	Epstein-Barr virus infection	-	1	1	1	1	1	1	1	1	1	1	1	1	1	1	1	1
K05145	Toxoplasmosis	-	1	1	1	1	1	1	1	1	1	1	1	1	1	1	1	1
K01501	beta-Lactam resistance	1	3	2	2	2	2	3	2	3	3	3	2	3	2	2	3	3
K01502	Vancomycin resistance	4	4	4	4	4	4	4	4	4	4	4	4	4	4	4	4	3
K01503	Cationic antimicrobial peptide (CAMP) resistance	2	2	2	2	2	2	2	2	2	2	2	2	2	2	2	2	2
K01524	Platinum drug resistance	-	2	2	2	2	2	2	2	2	2	2	2	2	2	2	2	2
K01523	Antifolate resistance	2	2	3	3	3	3	3	3	3	3	3	2	3	3	3	2	3
