# Supplementary material for: Pseudoscorpion Wolbachia symbionts: diversity and evidence for a new supergroup S
Source: BMC Microbiol. 2020 Jun 30;20:188. doi: 10.1186/s12866-020-01863-y (PMC7325362; doi:10.1186/s12866-020-01863-y)
Supplement: Supplementary file 9 — Additional file 9: Table S6. PCR information. [file 12866_2020_1863_MOESM9_ESM.xlsx]

## Sheet: Sheet1
Table S6. PCR information.
Step 1, Denaturation; Step 2, Annealing; Step 3, Elongation. Abbreviations: T, temperature (°C); D, duration (seconds); n, number of PCR cycles;
Master mix contents (final concentrations): MgCl2 (mM); buffer (1X); each primer (mM) ; dNTPS (mM); polymerase enzyme (Units); ∗ Indicates primers designed for nested PCR.
	Primers		Thermal profile											Master mix contents
targeted	name	primer sequence	step1			step2			step3			n		MgCl2	buffer	primers	dNTPs	OneTaq HS	amplicon
gene			T	D		T	D		T	D				(mM)	(X)	(µM)	(mM)	enzyme (Units)	size (bp)
coxI	COL1492bF	TCTACTAATCATAARGATATTGG	94	30		50	45		68	90		38		2.5	1	0.5	0.2	0.625	~650
	COL1492bR	TAVACTTCHGGRTGWCCAAAAAATCA
wsp	wsp_F1	GTCCAATARSTGATGARGAAAC	94	30		59	45		68	90		38		1.5	1	1	0.2	0.625	~600
	wsp_R1	CYGCACCAAYAGYRCTRTAAA
16S rDNA	W-Ef/	CAGACGGGTGAGTAATGYATAG	94	90		64	60		68	90		2		2	1	0.5	0.2	0.625	~1020
	W-Er*	TATCACTGGCAGTTTCCTTAAAG	94	30		64	60		68	90		35
dnaA	wb_dnaAF1/	TCGTGGTAGGAAAGCCAAATGA	94	30		60	45		68	90		38		3	1	0.5	0.2	0.625	~910
	wb_dnaAR1	ACTGCRTGTATAACAGTAGC
	dnaA2F/	ACAATTGGTTATATCAGCTG	94	30		52	45		68	70		40		1.5	1	0.5	0.2	0.625	~450
	dnaA2R*	TACATAGCTATTTGYCTTGG
ftsZ	wb_ftsZF3/	GCAAATACYGATGCTCARGC	94	30		62	60		68	90		38		2	1	0.5	0.2	0.625	~860
	wb_ftsZR3	ATCAATRCCAGTTGCAAGAA
	wb_ftsZF4/	CTAAGGGDCTTGGTGCTGGT	94	30		52	45		68	70		38		2	1	0.5	0.2	0.625	~700
	wb_ftsZR4*	ACYTCTTCRCGCACTCTATT
fbpA	wb_fbAF1/	CATTATCATTTTCARCTTGC	94	30		59	60		68	90		38		2	1	0.5	0.2	0.625	~550
	wb_fbAR1	TCACCACCAGARAAAACTA
	fbpAF1/	GCTGCTCCRCTTGGYWTGAT	94	30		59	45		68	70		38		1.5	1	0.5	0.2	0.625	~500
	fbpAR1*	CCRCCAGARAAAAYYACTATTC
coxA	coxAF1/	TTGGRGCRATYAACTTTATAG	94	30		58	60		68	90		38		1	1	0.5	0.2	0.625	~850
	wb_coxAR1	TAATCAGGTATRCGYCTTGGCAT
	coxAF1/	TTGGRGCRATYAACTTTATAG	94	30		53	45		68	70		38		1.5	1	0.5	0.2	0.625	~480
	coxAR1*	CTAAAGACTTTKACRCCAGT
gatB	wbfilgatB_F1/	TAGATYTAAATCGTGCAGG	94	30		55	60		68	90		38		2	1	0.5	0.2	0.625	~760
	wbfilgatB_R1	TCAAACATAATATCRAAWAC
	wbgatBF2	ATGAAAAARTTRAGGCAGATT	94	30		52	45		68	70		38		3	1	0.5	0.2	0.625	~600
	wbgatBR2*	GCRTtTGCTTTRAYTGGRGAG
