# Supplementary material for: Pseudoscorpion Wolbachia symbionts: diversity and evidence for a new supergroup S
Source: BMC Microbiol. 2020 Jun 30;20:188. doi: 10.1186/s12866-020-01863-y (PMC7325362; doi:10.1186/s12866-020-01863-y)
Supplement: Supplementary file 10 — Additional file 10: Table S7. NCBI accession of CO1 sequences of pseudoscorpion produced in the study. [file 12866_2020_1863_MOESM10_ESM.xlsx]

## Sheet: SX
Table S7. NCBI accession of CO1 sequences of pseudoscorpion produced in the study.
specimens	CO1
Chthonius ischnocheles, specimen IV-J5	MN923050
Chthonius ischnocheles, specimen IV-V1	MN923051
Chthonius ischnocheles, specimen IV-Q3	MN923052
Chthonius ischnocheles, specimen IV-V3	MN923053
Chthonius ischnocheles, specimen IV-Q4	MN923054
Chthonius ischnocheles, specimen IV-S1	MN923055
Geogarypus minor, specimen III-J5	MN923056
Geogarypus minor, specimen III-T3.3	MN923057
Geogarypus minor, specimen III-S4	MN923058
Geogarypus minor, specimen III-S5	MN923059
Atemnus politus, specimen II-K3	MN923069
Atemnus politus, specimen I-K4	MN923061
Atemnus politus, specimen I-K5	MN923060
Atemnus politus, specimen I-O3.1	MN923062
Atemnus politus, specimen I-N3.1	MN923063
Atemnus politus, specimen I-N3.2	MN923065
Atemnus politus, specimen I-J2	MN923064
Atemnus politus, specimen II-P5	MN923066
Atemnus politus, specimen II-Q4.2	MN923067
Atemnus politus, specimen II-Q4	MN923068
