# Supplementary material for: Pseudoscorpion Wolbachia symbionts: diversity and evidence for a new supergroup S
Source: BMC Microbiol. 2020 Jun 30;20:188. doi: 10.1186/s12866-020-01863-y (PMC7325362; doi:10.1186/s12866-020-01863-y)
Supplement: Supplementary file 11 — Additional file 11: Table S8. NCBI accession of Wolbachia sequences used in the study and detail of sequences included in molecular analyses. The sequences produced are indicated in bold and blue. [file 12866_2020_1863_MOESM11_ESM.xlsx]

## Sheet: SX
Table S8. NCBI accession of Wolbachia sequences used in the study and detail of sequences included in molecular analyses. The sequences produced are indicated in bold and blue.
		complete	single-gene						included into phylogeny based on
Wolbachia	strain	genome	16S	coxA	ftsZ	dnaA	gatB	fbpA	2 locus	6 locus	13 locus	374 locus	192 locus
Wolbachia from Operophtera brumata	Ob_Wba	JYPC00000000							yes	yes	no	no	no
Wolbachia from Atemnus politus	wApol K5	WQMQ00000000							yes	yes	yes	yes	yes
Wolbachia from Atemnus politus	wApol K5	-	MN931248	MN931699	MN931697	MN931689	MN931691	MN931694	yes	yes	no	no	no
Wolbachia from Atemnus politus	wApol K3	JAAXCS000000000							yes	yes	no	yes	yes
Wolbachia from Drosophila simulans wAu	wAu	LK055284							yes	yes	yes	yes	yes
Wolbachia from Plutella australiana wAus	wAus	MRWX00000000							yes	yes	yes	no	yes
Wolbachia endosymbiont strain TRS of Brugia malayi	wBm	NC_006833							yes	yes	yes	yes	yes
Wolbachia from Hypolimnas bolina wBol1-b	wBol1b	CAOH00000000							yes	yes	no	no	yes
Wolbachia from Bemisia tabaci	wBtab	CP016430							yes	yes	yes	yes	yes
Wolbachia from Carposina sasakii	wCauA	CP041215							yes	yes	yes	yes	yes
Wolbachia from Cimex lectularius	wCle	AP013028							yes	yes	yes	yes	yes
Wolbachia from Chthonius ischnocheles	wCisc IVJ5	-	MN931247	MN931700	MN931696	MN931690	MN931692	MN931693	yes	yes	no	no	no
Wolbachia from Cylisticus convexus	wcon	QPIP00000000							yes	yes	no	no	yes
Wolbachia from Cordylochernes scorpioides	wCsco	-	-	FJ390251	AY916134	-	-	-	yes	no	yes	no	no
Wolbachia from Dactylopius coccus	wDacA	LSYX00000000							yes	yes	no	no	no
Wolbachia from Dactylopius coccus	wDacB	LSYY00000000							yes	yes	no	no	no
Wolbachia from Diaphorina citri	wDcit	NZ_KB223536							yes	yes	no	no	yes
Wolbachia from Dirofilaria (Dirofilaria) immitis	wDimm	CP046578							yes	yes	no	no	yes
Wolbachia from Formica exsecta	wFex	RCIU00000000							yes	yes	no	no	no
Wolbachia from Folsomia candida	wFol Berlin	CP015510							yes	yes	yes	yes	yes
Wolbachia from Glossina morsitans morsitans	wGmm	AWUH00000000							yes	yes	no	no	yes
Wolbachia from Geogarypus minor	wGmin IIIT3	-	-	MN931698	MN931695	-	-	-	yes	no	no	no	no
Wolbachia from Geogarypus minor	wGmin IIIJ5	-	-	MT273088	-	-	-	-	no	no	no	no	no
Wolbachia from Drosophila simulans	wHa	NC_021089							no	no	no	yes	yes
Wolbachia from Drosophila incompta	wIncCu	CP011148							yes	yes	no	yes	yes
Wolbachia from Leptopilina clavipes	wLcla	QJHA00000000							yes	yes	no	no	yes
Wolbachia from Litomosoides sigmondontis	wLsig	CP046577							yes	yes	no	no	yes
Wolbachia from Nilaparvata lugens	wLug	MUIY01000000							yes	yes	no	no	yes
Wolbachia from Drosophila mauritiana	wMau	CP034334							yes	yes	no	no	no
Wolbachia from Chrysomya megacephala	wMeg	CP021120							yes	yes	no	no	yes
Wolbachia from Drosophila melanogaster	wMel	NC_002978							yes	yes	yes	yes	yes
Wolbachia from Nomada flava	wNfla	LYUW00000000							yes	yes	no	no	yes
Wolbachia from Nomada ferruginata	wNfe	LYUY00000000							yes	yes	no	no	yes
Wolbachia from Nomada leucophthalma	wNleu	LYUV00000000							yes	yes	no	no	yes
Wolbachia from Drosophila simulans	wNo	NC_021084							yes	yes	yes	yes	yes
Wolbachia from Nomada panzeri	wNpa	LYUX00000000							yes	yes	no	no	yes
Wolbachia from Onchocerca ochengi	wOo	NC_018267							yes	yes	yes	yes	yes
Wolbachia from Onchocerca volvulus str. Cameroon	wOv	HG810405							yes	yes	yes	yes	yes
Wolbachia from Culex quinquefasciatus Pel wPip	wPip	NC_010981							yes	yes	yes	yes	yes
Wolbachia from Pratylenchus penetrans	wPpe	MJMG01000000							yes	yes	no	no	yes
Wolbachia from Drosophila recens strain wRec	wRec	JQAM00000000							yes	yes	no	no	no
Wolbachia from Drosophila simulans wRi	wRi	NC_012416							yes	yes	no	yes	yes
Wolbachia from Laodelphax striatella	wstri	MUIX00000000							yes	yes	no	no	yes
Wolbachia from Drosophila suzukii	wsuz	CAOU00000000							yes	yes	no	no	no
Wolbachia from Drosophila teissieri	wTei	VCEG01000000							yes	yes	no	no	no
Wolbachia from Trichogramma pretiosum	wTpre	CM003641							yes	yes	no	yes	yes
Wolbachia from Muscidifurax uniraptor	wUni	MUJL00000000							yes	yes	no	no	yes
Wolbachia from Nasonia vitripennis wVitA	wVitA	MUJM00000000							yes	yes	no	no	yes
Wolbachia from Nasonia vitripennis wVitB	wVitB	AERW00000000							yes	yes	no	no	yes
Wolbachia from Armadillidium vulgare wVulC	wVulC	ALWU00000000							yes	yes	no	no	yes
Wolbachia from Wuchereria bancrofti	wWb	NJBR00000000							yes	yes	no	no	yes
Wolbachia from Zootermopsis nevadensis	wZnev	-	AY764280	FJ390249	AY764284	AY764276	-	-	yes	yes	no	no	no
Wolbachia from Zootermopsis angusticollis	wZang	-	AY764279	FJ390248	AY764283	AY764275	-	-	yes	yes	no	no	no
